# Supplementary material for: Genome-wide proteomic profiling reveals the role of dominance protein expression in heterosis in immature maize ears
Source: Sci Rep. 2017 Nov 23;7:16130. doi: 10.1038/s41598-017-15985-3 (PMC5700959; doi:10.1038/s41598-017-15985-3)
Supplement: Supplementary file 2 — Supplementary table 1 [file 41598_2017_15985_MOESM2_ESM.xlsx]

## Sheet: Sheet1
Supplementary Table S1 The complete peptide and protein match information of the 9713 proteins
																										ZD909-a	ZD909-b	ZD909-c	Z58-a	Z58-b	Z58-c	HD568-a	HD568-b	HD568-c	ZD909	Z58	HD568
Accession	Description	Score	Coverage	# Proteins	# Unique Peptides	# Peptides	# PSMs	126/(126+127_N+127_C+128_N+128_C+129_N+129_C+130_N+130_C) Count	127_C/(126+127_N+127_C+128_N+128_C+129_N+129_C+130_N+130_C) Count	127_N/(126+127_N+127_C+128_N+128_C+129_N+129_C+130_N+130_C) Count	128_C/(126+127_N+127_C+128_N+128_C+129_N+129_C+130_N+130_C) Count	128_N/(126+127_N+127_C+128_N+128_C+129_N+129_C+130_N+130_C) Count	129_C/(126+127_N+127_C+128_N+128_C+129_N+129_C+130_N+130_C) Count	129_N/(126+127_N+127_C+128_N+128_C+129_N+129_C+130_N+130_C) Count	130_C/(126+127_N+127_C+128_N+128_C+129_N+129_C+130_N+130_C) Count	130_N/(126+127_N+127_C+128_N+128_C+129_N+129_C+130_N+130_C) Count	126/(126+127_N+127_C+128_N+128_C+129_N+129_C+130_N+130_C) Variability [%]	127_C/(126+127_N+127_C+128_N+128_C+129_N+129_C+130_N+130_C) Variability [%]	127_N/(126+127_N+127_C+128_N+128_C+129_N+129_C+130_N+130_C) Variability [%]	128_C/(126+127_N+127_C+128_N+128_C+129_N+129_C+130_N+130_C) Variability [%]	128_N/(126+127_N+127_C+128_N+128_C+129_N+129_C+130_N+130_C) Variability [%]	129_C/(126+127_N+127_C+128_N+128_C+129_N+129_C+130_N+130_C) Variability [%]	129_N/(126+127_N+127_C+128_N+128_C+129_N+129_C+130_N+130_C) Variability [%]	130_C/(126+127_N+127_C+128_N+128_C+129_N+129_C+130_N+130_C) Variability [%]	130_N/(126+127_N+127_C+128_N+128_C+129_N+129_C+130_N+130_C) Variability [%]	126/(126+127_N+127_C+128_N+128_C+129_N+129_C+130_N+130_C)	127_C/(126+127_N+127_C+128_N+128_C+129_N+129_C+130_N+130_C)	127_N/(126+127_N+127_C+128_N+128_C+129_N+129_C+130_N+130_C)	128_C/(126+127_N+127_C+128_N+128_C+129_N+129_C+130_N+130_C)	128_N/(126+127_N+127_C+128_N+128_C+129_N+129_C+130_N+130_C)	129_C/(126+127_N+127_C+128_N+128_C+129_N+129_C+130_N+130_C)	129_N/(126+127_N+127_C+128_N+128_C+129_N+129_C+130_N+130_C)	130_C/(126+127_N+127_C+128_N+128_C+129_N+129_C+130_N+130_C)	130_N/(126+127_N+127_C+128_N+128_C+129_N+129_C+130_N+130_C)
670364943	PREDICTED: probable mediator of RNA polymerase II transcription subunit 37c [Zea mays]	2130.91	68.26	4	3	42	659	9	9	9	9	9	9	9	9	9	5.60523	6.68774	2.7363	3.96761	8.51683	5.9767	1.20959	6.5971	2.30526	1.03	0.989785	0.99339	1.01422	0.993163	0.968216	1.01303	1.02747	1.04895	1.00439	0.991867	1.02981
670387503	PREDICTED: probable mediator of RNA polymerase II transcription subunit 37c [Zea mays]	2129.28	68.88	4	5	43	664	11	11	11	11	11	11	11	11	11	5.87374	2.80931	4.50771	4.70797	5.72351	4.4252	4.91154	5.6652	4.31591	1.03121	1.00125	1.00462	0.935731	0.945088	0.965059	0.984721	1.03134	1.0918	1.01236	0.948626	1.03596
293331323	tubulin alpha-3 chain [Zea mays]	1818.45	57.87	5	3	22	527	14	14	14	14	14	14	14	14	14	11.8993	14.7739	12.6835	13.8172	8.14467	7.71387	12.2975	7.07382	17.5865	0.99213	1.02581	1.0641	1.03671	0.955378	1.02259	1.06097	1.0022	0.92939	1.02735	1.00489	0.997519
162459800	tubulin beta-6 chain [Zea mays]	1758.99	67.49	10	1	24	528	2	2	2	2	2	2	2	2	2	3.70286	0.952229	7.16945	11.7283	4.54576	11.8197	13.106	11.9661	8.0829	1.09533	1.07486	0.997605	1.13043	1.00856	1.12234	0.903071	0.798441	0.854549	1.05593	1.08711	0.85202
670427601	PREDICTED: uncharacterized protein LOC100272336 isoform X1 [Zea mays]	1755.38	67.79	10	1	24	528	5	5	5	5	5	5	5	5	5	9.85131	3.55722	4.3031	1.98643	3.74037	5.77466	0.454017	5.93523	1.95833	1.12414	1.05966	1.08794	1.02845	0.950333	0.968722	0.921694	0.894403	0.910597	1.09058	0.982501	0.908898
670358941	PREDICTED: uncharacterized protein LOC100273658 isoform X1 [Zea mays]	1727.77	67.49	7	5	24	504	49	49	49	49	49	49	49	49	49	5.37542	6.07106	5.69473	5.16968	6.41731	4.76827	5.85874	6.13079	6.5035	0.949739	0.990507	0.987559	0.984202	0.975513	0.99249	1.03238	1.04478	1.01171	0.975935	0.984068	1.02962
293332715	hypothetical protein [Zea mays]	1660.35	67.19	7	2	24	505	5	5	5	5	5	5	5	5	5	4.93985	3.17377	7.32573	7.47065	1.10804	2.27347	3.46212	7.22716	16.5588	1.0114	0.962501	1.05546	1.0864	1.02998	1.07188	0.927974	0.93537	0.899553	1.00979	1.06275	0.920966
840085597	uncharacterized protein LOC100272368 [Zea mays]	1502.68	60.94	1	5	53	444	7	7	7	7	7	7	7	7	7	5.14069	5.01243	3.53048	4.71368	7.10569	5.25368	4.86461	8.43637	15.9755	1.06403	1.03938	0.958253	1.0496	0.944828	0.95176	0.930574	1.04118	1.07978	1.02055	0.982064	1.01718
293336485	LOC100384473 [Zea mays]	1475.02	55.52	1	3	50	438	1	1	1	1	1	1	1	1	1										0.741523	1.28892	0.984675	1.14452	1.13278	0.982892	1.0799	0.727545	0.905604	1.00504	1.08673	0.904348
670378712	PREDICTED: heat shock protein 81-1-like [Zea mays]	1462.33	61.75	1	6	53	436	25	25	25	25	25	25	25	25	25	5.82399	5.91188	5.28299	3.80806	5.70586	8.06939	6.07484	5.71401	9.267	0.977484	0.943285	0.925104	0.984607	0.982809	1.01525	1.00886	1.07512	1.11742	0.948624	0.994222	1.06713
308081377	uncharacterized protein LOC100501536 [Zea mays]	1447.93	69.6	2	7	45	454	9	9	9	9	9	9	9	9	9	6.45624	16.6835	6.80401	7.3531	8.16115	4.05897	45.5134	50.8186	64.2	1.40726	1.28298	1.02463	1.6302	1.28736	1.39851	0.305001	0.306501	0.336298	1.23829	1.43869	0.315933
293331695	HSP protein [Zea mays]	1442.17	59.08	1	8	52	438	7	7	7	7	7	7	7	7	7	7.16337	11.26	8.7053	19.8111	10.4024	5.59718	1.81528	14.1066	37.5211	1.14249	0.986752	0.992215	0.909455	0.961259	0.974281	0.974562	1.00772	0.88649	1.04048	0.948332	0.956257
212723172	histone H2B.2 [Zea mays]	1421.86	74.67	2	1	17	667	3	3	3	3	3	3	3	3	3	2.6139	2.59441	3.70641	1.98102	1.67213	2.39881	3.70356	1.52853	10.9463	1.38671	0.968455	1.49916	0.607574	1.20135	0.589964	0.878538	0.476533	1.66248	1.28478	0.79963	1.00585
308044507	uncharacterized LOC100501458 [Zea mays]	1419.36	74.67	2	1	16	663	1	1	1	1	1	1	1	1	1										2.19271	1.02454	2.10341	0.609341	0.817648	0.492773	0.889059	0.615668	0.736696	1.77355	0.63992	0.747141
670388806	PREDICTED: heat shock 70 kDa protein-like [Zea mays]	1377.87	65.28	2	4	42	437	2	2	2	2	2	2	2	2	2	3.38945	4.73362	6.55566	3.29499	2.4205	1.72195	12.1082	7.15461	6.90453	0.792078	0.808954	0.741044	1.76691	1.12787	1.18544	0.564799	0.934073	0.960894	0.780692	1.36007	0.819922
162461501	glyceraldehyde-3-phosphate dehydrogenase 2, cytosolic [Zea mays]	1353.61	77.45	1	7	24	437	68	68	68	68	68	68	68	68	68	16.8273	13.0284	9.0233	13.0209	13.4187	8.62026	11.3574	11.4552	11.2042	1.16744	1.0173	1.08973	0.977724	0.94048	0.986386	0.957218	0.93371	0.961771	1.09149	0.968197	0.950899
293335531	uncharacterized protein LOC100382727 [Zea mays]	1330.02	58.6	7	2	23	385	3	3	3	3	3	3	3	3	3	146.984	146.984	146.984	146.984	146.984	193.003	138.131	91.8694	123.809	0.0338418	0.0297553	0.026911	0.0270269	0.0238032	0.959216	1.11969	1.72897	2.09398	0.0301694	0.336682	1.64755
162459060	histone H2B.5 [Zea mays]	1317.37	66.88	1	4	15	590	20	20	20	20	20	20	20	20	20	8.51749	8.46208	4.5396	6.66462	7.76108	5.21036	5.05042	6.83766	8.22531	0.950078	1.04054	1.06277	1.10326	1.1012	1.06121	0.925652	0.883173	0.901104	1.01779	1.08856	0.90331
212723426	uncharacterized protein LOC100192792 [Zea mays]	1311.63	67.33	1	2	14	590	10	10	10	10	10	10	10	10	10	8.26031	8.41355	5.64772	10.9813	7.85257	3.72209	9.6129	5.42253	16.9751	1.01784	1.07628	1.0949	1.25265	1.15845	1.14307	0.76114	0.763446	0.695178	1.06301	1.18472	0.739921
673921811	elongation factor 1-alpha-like [Zea mays]	1308.11	59.06	3	2	23	436	2	2	2	2	2	2	2	2	2	3.37447	5.85569	1.80552	1.82091	4.27628	9.15072	6.79402	9.07048	2.27167	1.0633	0.97021	1.0398	0.976663	0.961047	0.972326	0.9526	1.00801	1.09166	1.02444	0.970012	1.01742
670430937	PREDICTED: elongation factor 1-alpha-like [Zea mays]	1305.22	59.28	1	1	24	444	2	2	2	2	2	2	2	2	2	2.98897e+09	0.982802	14.8101	10.2732	18.8803	0.895928	3.04978	19.6478	10.1598	0.0163531	0.875086	1.13913	0.951455	1.00163	1.07321	1.21901	0.993379	1.14682	0.676855	1.00876	1.11974
670379603	PREDICTED: histone H2B.2-like [Zea mays]	1295.16	67.11	1	2	13	571	7	7	7	7	7	7	7	7	7	6.49294	4.61871	6.23354	6.88453	3.31108	3.86554	5.24491	4.9166	4.07473	0.986188	0.984024	1.01643	0.864236	0.887415	0.8816	1.10183	1.15591	1.16626	0.995548	0.87775	1.14133
293331731	uncharacterized protein LOC100381283 [Zea mays]	1267.98	55.48	8	4	21	372	8	8	8	8	8	8	8	8	8	19.9565	22.812	17.24	28.2098	7.46734	16.1635	31.4914	29.4948	26.1862	1.01309	0.9721	0.954516	0.994511	0.971721	0.962757	0.886048	1.00733	1.00215	0.979902	0.97633	0.965177
670431502	PREDICTED: probable mediator of RNA polymerase II transcription subunit 37c [Zea mays]	1263.38	59.63	2	5	39	409	4	4	4	4	4	4	4	4	4	15.9613	3.10561	2.60763	5.83281	2.88454	7.29882	22.8349	18.2747	30.9737	0.831497	0.940914	0.858708	1.85057	1.42181	1.49641	0.47689	0.560837	0.431728	0.87704	1.5896	0.489818
226502676	histone H2B.4 [Zea mays]	1257.1	66.42	1	2	13	574	4	4	4	4	4	4	4	4	4	2.30321	2.34937	5.18264	2.18362	4.00107	3.31878	7.12591	2.02169	1.71176	0.954923	1.08563	1.03482	0.9945	0.99187	0.968845	1.00002	0.931542	0.992629	1.02513	0.985072	0.974731
226495385	uncharacterized protein LOC100273745 [Zea mays]	1254.93	64.23	1	1	12	570	1	1	1	1	1	1	1	1	1										0.98214	1.07329	1.00022	1.02114	1.06284	1.02322	0.980628	0.925427	0.93072	1.01855	1.03573	0.945592
615276243	thioredoxin h homolog1 [Zea mays]	1244.59	66.89	3	3	14	569	18	18	18	18	18	18	18	18	18	5.23196	9.71038	6.93946	9.44803	4.0959	6.16103	7.23218	6.33915	5.86317	0.954981	1.00675	1.0545	0.966009	0.968757	0.93916	1.02464	1.05442	1.03582	1.00541	0.957975	1.03829
308080084	uncharacterized LOC100501306 [Zea mays]	1224.78	62.42	1	1	12	554	4	4	4	4	4	4	4	4	4	7.35637	3.24229	5.9794	3.69535	0.556607	2.1514	9.6867	4.98315	1.67867	0.980709	1.07247	0.988946	1.05029	1.09798	1.06172	0.8941	0.892421	0.900342	1.01404	1.07	0.895621
162462026	elongation factor alpha8 [Zea mays]	1224.27	59.28	1	2	23	423	2	2	2	2	2	2	2	2	2	5.52406	5.31811	16.0397	7.66509	8.47742	4.11417	13.0984	15.9098	22.4379	0.542063	0.611345	0.450209	1.72821	1.81836	1.72683	0.549371	0.597135	0.484336	0.534539	1.7578	0.543614
226498000	histone H2B.1 [Zea mays]	1200.95	68.87	1	2	15	542	3	3	3	3	3	3	3	3	3	3.55963	14.1289	6.31893	7.59048	3.9308	1.23419	5.64808	2.12757	3.65164	1.2938	0.916873	1.16611	0.901519	0.881276	0.962766	0.905001	0.945787	1.14352	1.1256	0.915187	0.998103
670394702	PREDICTED: glyceraldehyde-3-phosphate dehydrogenase 1, cytosolic isoform X1 [Zea mays]	1193.49	75.22	2	9	24	386	52	52	52	52	52	52	52	52	52	11.6415	7.64927	8.23106	11.9616	15.1604	8.12535	11.3628	8.93141	16.9251	1.04286	0.989903	1.06528	0.971333	0.976753	0.978723	0.976402	1.03637	1.00548	1.03268	0.975603	1.00609
226507242	hypothetical protein [Zea mays]	1183.97	80.23	2	19	27	343	129	129	129	129	129	129	129	129	129	16.8213	10.8018	10.5723	9.48198	10.2701	11.9705	16.0085	14.4472	17.2123	1.15125	0.977337	0.982326	1.07255	1.02352	1.10151	0.921841	0.919927	0.924091	1.03697	1.06586	0.921953
670427617	PREDICTED: uncharacterized protein LOC100272648 isoform X1 [Zea mays]	1168.81	50.89	2	5	44	331	3	3	3	3	3	3	3	3	3	10.3545	4.70961	8.1375	67.1582	41.1664	29.3735	8.15	13.1231	15.2123	1.14575	1.11416	1.05155	0.45585	0.436182	0.415483	1.51331	1.55361	1.58956	1.10382	0.435839	1.55216
670408905	PREDICTED: peptidyl-prolyl cis-trans isomerase [Zea mays]	1164.46	76.74	7	5	10	359	148	148	148	148	148	148	148	148	148	24.4421	30.2463	28.1003	23.7352	24.0598	26.5065	24.7603	28.0913	25.8908	0.945155	0.916559	0.868926	0.904657	0.907093	0.934165	0.927647	1.12295	1.09133	0.910213	0.915305	1.04731
162458676	tubulin alpha-3 chain [Zea mays]	1155.57	51.78	2	6	20	366	7	7	7	7	7	7	7	7	7	7.89802	4.8438	8.96	5.5313	6.6934	4.18217	11.7072	17.5154	8.71915	0.962408	0.989486	1.06577	1.07349	1.01936	1.02397	0.906639	0.944921	0.945579	1.00589	1.03894	0.932379
226497294	histone H2B.3 [Zea mays]	1147.18	67.11	1	3	13	524	5	5	5	5	5	5	5	5	5	33.0187	41.5864	51.3722	88.4591	54.4757	813.409	50.1806	37.8569	33.9742	1.3572	1.32902	0.470861	0.12391	0.159551	0.0978539	2.18034	0.74139	2.23122	1.05236	0.127105	1.71765
922025972	uncharacterized LOC100277106 precursor [Zea mays]	1134.72	56.15	1	17	17	339	188	188	188	188	188	188	188	188	188	14.9381	11.5044	13.8045	12.4653	12.487	11.8643	13.5351	14.4538	15.2564	0.990859	0.941711	0.91941	0.907559	0.883215	0.902562	1.14485	1.15152	1.17126	0.95066	0.897779	1.15588
162463097	tubulin beta-2 chain [Zea mays]	1125.92	63.29	5	3	23	355	5	5	5	5	5	5	5	5	5	8013.8	11.7482	12.6761	15.7602	8.46724	20.2805	4.61817	10.5472	28.3374	0.00787744	0.807195	0.932817	1.1653	1.10926	1.20617	1.03923	1.15866	1.2371	0.58263	1.16024	1.145
670430214	PREDICTED: ubiquitin-40S ribosomal protein S27a-like [Zea mays]	1125.53	76.13	10	5	15	391	18	18	18	18	18	18	18	18	18	9.82843	3.15395	5.65864	6.161	5.60631	14.3779	7.32905	5.30986	6.26768	1.03648	0.971686	1.0117	0.937807	0.959261	0.974681	1.01705	1.02978	1.03564	1.00662	0.95725	1.02749
670391265	PREDICTED: tubulin beta-1 chain-like [Zea mays]	1122.6	47.79	4	1	12	354	1	1	1	1	1	1	1	1	1										1.05069	0.958504	1.00909	1.13167	1.00878	1.0008	0.927667	0.968763	0.962837	1.0061	1.04708	0.953089
162460791	tubulin alpha-5 chain [Zea mays]	1115.2	48.89	7	4	20	361	6	6	6	6	6	6	6	6	6	5.67516	8.86572	4.63751	2.60877	4.35934	4.6615	5.36764	7.51454	4.84719	0.89531	0.930151	1.04832	1.10201	1.0013	1.02275	0.989109	0.939981	1.05612	0.957928	1.04202	0.99507
226495107	40S ribosomal protein S27a [Zea mays]	1109.3	75.48	9	5	15	381	6	6	6	6	6	6	6	6	6	8.56239	9.50385	11.976	7.65109	5.61049	6.85317	5.23018	6.28417	11.5163	0.953807	0.914076	0.995662	0.986738	1.03883	1.04778	0.988862	1.04373	0.973362	0.954515	1.02445	1.00198
226509797	uncharacterized protein LOC100274579 [Zea mays]	1084.81	83.08	1	29	33	329	141	141	141	141	141	141	141	141	141	13.3076	9.58278	7.55973	10.399	8.09203	7.0482	8.28825	8.62812	7.96539	1.04751	1.02937	1.00365	0.984147	0.992309	0.987174	0.96656	0.993734	0.98496	1.02684	0.987877	0.981751
212274479	putative actin family protein isoform 1 [Zea mays]	1082.51	59.68	6	3	18	318	10	10	10	10	10	10	10	10	10	2.80518	10.3071	5.60924	17.2112	5.06616	6.92592	5.43521	6.38633	16.1179	1.06687	1.01903	0.960452	1.03377	0.968111	0.982326	1.03348	1.00319	0.897721	1.01545	0.994734	0.978132
670369074	PREDICTED: elongation factor 2-like [Zea mays]	1075.93	48.99	1	3	42	303	5	5	5	5	5	5	5	5	5	4.88327	4.15926	7.70828	7.93543	4.1031	12.9226	2.84707	9.29226	7.90226	0.981803	1.12871	1.04266	0.970476	1.01295	0.964148	1.00385	1.00694	0.964796	1.05106	0.982524	0.991862
670362693	PREDICTED: ubiquitin-60S ribosomal protein L40-2 isoform X2 [Zea mays]	1044.73	55.04	10	1	10	368	1	1	1	1	1	1	1	1	1										0.942762	1.0079	0.944714	1.02193	1.03276	0.872908	1.04188	1.05747	1.1207	0.965126	0.975868	1.07335
226492795	LOC100284092 [Zea mays]	1034.48	59.68	7	3	18	300	12	12	12	12	12	12	12	12	12	6.18746	7.6011	8.20285	3.29519	2.92784	7.49371	8.0335	8.97748	10.4037	0.990871	0.995603	1.02028	1.01628	0.999533	1.03072	0.947423	0.999066	0.981909	1.00225	1.01551	0.976133
670365443	PREDICTED: 5-methyltetrahydropteroyltriglutamate--homocysteine methyltransferase 1 [Zea mays]	1016.29	53.26	5	26	40	262	52	52	52	52	52	52	52	52	52	5.52198	7.3473	7.1954	6.97434	5.38429	4.97081	4.8132	6.41053	7.27416	1.07845	1.03069	1.01734	0.998479	0.96342	0.992651	0.985641	0.970022	0.988047	1.04216	0.98485	0.981237
226493810	actin-2 [Zea mays]	1012.72	59.68	6	2	18	298	3	3	3	3	3	3	3	3	3	14.1332	4.08554	5.6572	9.42552	4.50111	7.57029	3.89104	7.64658	10.9169	0.942489	1.02301	1.11519	0.945073	0.980961	1.05276	1.02334	0.903981	0.982685	1.0269	0.99293	0.970003
226493041	LOC100283878 [Zea mays]	990.787	59.68	5	2	18	295	2	2	2	2	2	2	2	2	2	0.352411	0.735585	6.43856	2.90903	3.60685	3.07186	16.7625	2.86908	0.779858	1.04051	0.973372	1.09798	1.06602	0.98481	1.01751	0.96465	0.898948	0.967611	1.03729	1.02278	0.943736
259490134	putative actin family protein [Zea mays]	932.265	59.68	2	2	18	282	3	3	3	3	3	3	3	3	3	4.46088	3.17933	0.209102	7.99097	0.0346863	4.44538	1.57115	9.81052	0.515086	1.11695	1.12677	1.00106	1.06037	1.09884	1.02757	0.835778	0.831397	0.818307	1.08159	1.06226	0.828494
226530753	elongation factor 1-alpha [Zea mays]	910.481	31.54	2	2	17	346	1	1	1	1	1	1	1	1	1										1.04033	0.974427	1.04113	1.08072	1.03776	1.13816	0.866722	0.911302	0.875111	1.01863	1.08555	0.884378
670404721	PREDICTED: uncharacterized protein LOC100382880 isoform X1 [Zea mays]	883.607	63.87	4	6	46	227	7	7	7	7	7	7	7	7	7	4.16505	5.62508	2.5296	1.28866	3.03949	2.24724	4.34544	8.00821	2.79857	1.00493	1.01785	0.987449	0.951927	0.962703	0.985375	1.03174	1.01588	1.07411	1.00341	0.966668	1.04057
162460681	sucrose synthase 2 [Zea mays]	881.016	52.7	2	1	40	258	3	3	3	3	3	3	3	3	3	1.66048	5.87976	3.12634	5.84753	1.2967	2.42183	11.9507	5.77593	8.54871	1.23727	1.275	0.921251	1.45013	1.53653	1.52743	0.384184	0.386157	0.292838	1.14451	1.5047	0.354393
670436698	PREDICTED: sucrose synthase 2 isoform X1 [Zea mays]	871.94	52.7	2	1	40	256	1	1	1	1	1	1	1	1	1										0.369079	0.532613	0.856529	0.381237	0.48138	0.515114	1.84659	1.85822	2.21416	0.586074	0.459244	1.97299
226532866	LOC100282222 [Zea mays]	857.25	47.06	6	2	10	324	6	6	6	6	6	6	6	6	6	5.71109	3.58861	2.3064	5.32565	10.0432	8.90863	4.06613	3.10393	20.6643	0.99522	0.993969	1.02347	0.977976	0.934316	0.995702	1.02474	1.08819	1.02682	1.00422	0.969331	1.04658
226494516	uncharacterized protein LOC100273404 [Zea mays]	825.755	51.72	2	3	17	253	4	4	4	4	4	4	4	4	4	8.58413	1.23837	3.42549	5.4911	5.36174	10.033	17.0201	3.15159	8.05474	1.10127	1.07132	1.04735	1.09014	1.01285	1.02635	0.949689	0.877155	0.881553	1.07331	1.04311	0.902799
670443813	PREDICTED: clathrin heavy chain 1-like [Zea mays]	804.469	45.87	8	3	76	197	6	6	6	6	6	6	6	6	6	118.574	118.574	118.574	64.2091	36.4648	18.8588	35.7287	44.8157	40.7973	0.00539084	0.00473989	0.0042868	1.07049	1.11637	1.4469	1.52683	1.57519	1.42203	0.00480585	1.21125	1.50802
670392070	PREDICTED: clathrin heavy chain 1-like [Zea mays]	802.761	46.16	6	1	75	197	3	3	3	3	3	3	3	3	3	5.55668	0.772538	9.48658	3.04481	5.04348	5.1409	3.90191	8.63411	4.39522	1.10308	0.971254	1.07993	1.13794	1.08832	1.01215	0.804459	0.856881	0.864546	1.05142	1.07947	0.841962
670371791	PREDICTED: uncharacterized protein LOC100193501 isoform X2 [Zea mays]	797.374	45.09	4	2	72	196	7	7	7	7	7	7	7	7	7	25754.1	25754.1	25754.1	17.7999	2.80727	14.2648	7.46696	9.27232	22.7172	0.00363777	0.00319851	0.00289276	1.08766	1.33648	1.34242	1.37541	1.3133	1.20021	0.00324301	1.25552	1.29631
226533502	ascorbate peroxidase [Zea mays]	794.59	76.4	2	3	19	244	24	24	24	24	24	24	24	24	24	13.761	16.1631	11.7178	16.3208	7.19074	5.52234	7.94738	12.4222	10.2964	0.94404	0.959233	1.02156	0.885606	0.896747	0.893987	1.10482	1.10812	1.09791	0.974943	0.892113	1.10362
670389578	PREDICTED: ATP synthase subunit beta, mitochondrial-like [Zea mays]	780.327	52.89	2	2	23	213	13	13	13	13	13	13	13	13	13	10.573	14.4104	2.58206	5.33716	10.9686	3.85272	4.90823	7.20385	8.70391	0.962911	0.98399	1.09686	0.906096	0.957813	0.955305	1.06612	0.992913	1.06878	1.01459	0.939738	1.04261
670398575	PREDICTED: clathrin heavy chain 1-like [Zea mays]	774.924	44.54	4	2	75	191	3	3	3	3	3	3	3	3	3	14.176	6.93257	10.7801	7.77813	0.65983	1.50589	0.412343	7.34084	13.8549	1.0752	1.02225	1.03028	1.08054	0.968455	0.976088	0.968763	0.933986	0.991723	1.04258	1.00836	0.964824
162457723	luminal-binding protein 2 precursor [Zea mays]	767.655	52.64	5	40	42	198	81	81	81	81	81	81	81	81	81	8.2889	8.31868	6.91004	7.08144	6.02619	5.1076	7.74681	8.01783	9.03514	0.991784	0.955089	1.03451	1.09509	1.04273	1.04197	0.947586	0.952067	0.942165	0.993793	1.05993	0.947273
670440510	PREDICTED: cell division control protein 48 homolog E-like [Zea mays]	763.743	65.8	1	4	44	204	3	3	3	3	3	3	3	3	3	1.11901	3.78777	1.32006	3.22581	1.5235	3.91811	3.90784	0.794774	1.83659	0.979002	0.936051	0.999599	1.01599	1.05663	1.07686	0.881473	1.03659	0.990208	0.971551	1.04983	0.969422
226530305	APx1 - Cytosolic Ascorbate Peroxidase [Zea mays]	745.868	76.4	5	3	19	236	10	10	10	10	10	10	10	10	10	7.80937	5.81363	7.6673	9.43713	6.0957	3.45186	4.58247	11.2699	6.81109	1.02789	1.12969	1.00776	0.989786	1.00394	1.00893	0.971617	0.981264	0.905204	1.05511	1.00088	0.952695
162462949	glyceraldehyde-3-phosphate dehydrogenase 3, cytosolic [Zea mays]	737.831	72.11	2	13	22	271	62	62	62	62	62	62	62	62	62	5.76278	7.26871	8.80683	5.82188	5.97851	5.85514	7.81459	6.44281	7.92212	1.00476	0.945667	1.01898	1.01652	1.02939	1.05143	0.947861	0.964834	0.986541	0.989802	1.03245	0.966412
226491362	adenosylhomocysteinase [Zea mays]	730.917	59.79	3	26	26	221	136	136	136	136	136	136	136	136	136	9.47428	8.46127	7.18642	8.76268	5.28256	5.76768	8.04203	7.40295	7.973	1.05813	0.97125	0.929087	0.958204	0.973182	1.01241	0.983554	1.05155	1.05357	0.986157	0.981264	1.02956
162462751	ATP synthase subunit beta, mitochondrial precursor [Zea mays]	721.321	52.98	1	2	23	202	1	1	1	1	1	1	1	1	1										1.11173	0.960752	0.883725	1.02945	1.06915	0.906822	1.05327	1.03388	1.00084	0.985402	1.00181	1.02933
162460525	fructokinase-2 [Zea mays]	679.009	74.93	1	2	22	207	6	6	6	6	6	6	6	6	6	7.33801	6.71469	5.20864	1.97346	3.55449	2.07295	3.70668	3.78507	1.55364	1.07595	0.947138	0.972522	1.12008	1.04402	1.07032	0.903429	0.93185	0.947776	0.998538	1.07814	0.927685
525342637	fructokinase-2 [Zea mays]	677.676	72.84	1	1	21	204	2	2	2	2	2	2	2	2	2	2.56099	10.2383	0.350175	5.70398	7.18458	0.677447	7.79056	0.905029	0.942445	0.744284	0.706025	0.891358	1.13819	1.1039	1.14128	1.01424	1.03886	1.08412	0.780556	1.12779	1.04574
212275438	uncharacterized protein LOC100191846 [Zea mays]	673.166	67.23	1	6	27	192	11	11	11	11	11	11	11	11	11	6.62688	9.73397	2.5752	7.83234	4.2474	4.9248	5.16664	8.25092	13.839	1.16224	1.09171	1.10348	0.865903	0.842373	0.852848	1.068	1.09721	1.11682	1.11915	0.853708	1.09401
212721340	uncharacterized protein LOC100192516 [Zea mays]	669.159	57.33	3	30	31	232	185	185	185	185	185	185	185	185	185	10.3146	11.9427	7.60312	7.90222	8.18123	6.80533	9.55879	8.22876	10.2917	0.971035	0.949322	1.0176	0.970007	0.984633	0.978463	1.03316	1.03648	1.03842	0.97932	0.977701	1.03602
661250904	histone one (H1) [Zea mays]	669.063	58.24	1	14	23	209	87	87	87	87	87	87	87	87	87	9.71835	6.66205	9.28366	7.88837	6.73949	5.20963	6.12111	6.35277	8.64124	0.954721	0.979114	1.0584	0.987052	0.970439	0.946849	1.01675	1.06296	1.00289	0.99741	0.968113	1.02753
162458395	translational initiation factor eIF-4A [Zea mays]	668.896	51.69	1	1	24	216	22	22	22	22	22	22	22	22	22	5.64315	6.68619	5.19357	9.55873	7.78169	7.00123	7.13283	4.9709	3.71874	1.00234	0.966372	0.975984	0.935049	0.965387	0.979442	1.04143	1.08772	1.09305	0.981567	0.959959	1.07407
670374524	PREDICTED: acetyl-coenzyme A carboxylase isoform X2 [Zea mays]	646.385	36.62	3	25	80	167	36	36	36	36	36	36	36	36	36	6.4536	5.34098	8.54719	6.12931	10.8314	6.46898	7.68673	10.4933	6.55056	1.08106	0.998715	1.09184	0.998423	0.907068	0.951663	0.995529	1.04294	1.02323	1.0572	0.952385	1.02056
670375339	PREDICTED: histone H4-like [Zea mays]	646.337	46.45	8	6	8	199	162	162	162	162	162	162	162	162	162	13.4374	10.7784	9.57139	8.71454	8.3369	8.04021	9.55921	6.00247	8.7567	0.84854	0.98306	0.930568	0.947007	1.1398	0.965878	1.07692	1.0349	1.02904	0.920723	1.01756	1.04695
226508634	uncharacterized LOC100275372 [Zea mays]	634.342	72.11	2	16	23	177	37	37	37	37	37	37	37	37	37	6.04588	7.96844	5.46274	5.11725	6.12324	6.06498	9.6289	7.69072	8.90574	1.01008	0.937715	0.974742	1.08386	1.07237	1.17727	0.894498	0.882871	0.896908	0.974178	1.11117	0.891426
670392521	PREDICTED: uncharacterized protein LOC100216599 isoform X1 [Zea mays]	619.871	45.09	4	27	40	161	94	94	94	94	94	94	94	94	94	8.13907	7.21821	7.74794	5.37796	4.8847	4.79032	8.12066	8.3584	7.71444	1.03973	0.978449	1.05204	1.05893	1.01022	1.03245	0.96741	0.949022	0.966868	1.02341	1.03387	0.9611
226497070	60S ribosomal protein L4 [Zea mays]	614.996	63.12	2	7	25	161	21	21	21	21	21	21	21	21	21	8.85937	5.47681	7.2172	5.29399	6.33478	5.34169	4.13515	4.88794	8.2218	0.951651	0.94049	0.997772	0.995333	0.996788	0.990163	1.0344	1.03744	1.03102	0.963304	0.994094	1.03429
226501258	LOC100284697 [Zea mays]	609.53	52.2	1	2	23	190	2	2	2	2	2	2	2	2	2	1.09085	10.793	7.03913	6.40619	2.64296	1.68253	4.15239	8.03653	0.153288	1.05292	1.03736	0.923773	0.954794	1.01017	1.0083	1.03744	0.987324	1.00133	1.00468	0.991088	1.0087
212275097	uncharacterized protein LOC100191463 [Zea mays]	606.462	65.33	1	3	24	179	4	4	4	4	4	4	4	4	4	29.5088	23.3963	12.0736	20.9772	19.2077	26.7292	169.497	165.277	278.856	1.37073	1.28136	1.03496	1.29414	1.13174	1.2503	0.429332	0.439531	0.347943	1.22902	1.22539	0.405602
162462542	translation initiation factor [Zea mays]	605.563	46.86	1	3	23	190	3	3	3	3	3	3	3	3	3	3.51531	0.249195	0.116671	3.70044	4.57962	3.79839	2.15644	1.28569	5.83143	1.00384	0.980523	1.01874	0.976877	0.942486	0.987796	1.04487	1.06947	1.00917	1.00103	0.969053	1.04117
670392352	PREDICTED: uncharacterized protein LOC100193455 isoform X4 [Zea mays]	596.993	51.24	8	107	108	169	142	142	142	142	142	142	142	142	142	7.64658	7.62206	6.52652	6.02335	5.30296	4.9079	8.4751	7.32739	9.23101	1.0198	1.03524	1.08715	1.10823	1.05616	1.05184	0.864944	0.897845	0.883703	1.0474	1.07208	0.882164
226531522	LOC100286153 [Zea mays]	586.135	42.75	10	9	33	163	11	11	11	11	11	11	11	11	11	3.76905	7.73497	1.83996	3.55628	4.83829	2.98772	4.05227	7.28754	10.7442	1.07626	1.06171	1.02068	1.03132	0.995541	1.03733	0.928518	0.944118	0.885396	1.05288	1.0214	0.919344
162464456	histone H1-like protein [Zea mays]	583.385	54.1	2	17	19	141	68	68	68	68	68	68	68	68	68	9.95105	7.64908	8.09875	8.07716	9.10252	8.64456	11.1494	9.52799	12.4178	0.903575	1.01198	1.01888	1.11539	1.08905	1.0849	0.909269	0.928497	0.897873	0.978146	1.09645	0.91188
162462282	fructose-bisphosphate aldolase, cytoplasmic isozyme [Zea mays]	572.909	70.42	1	5	27	158	19	19	19	19	19	19	19	19	19	11.0592	8.41377	7.38914	8.66965	6.54774	4.95803	4.39984	3.26862	5.27845	1.18359	1.07943	1.02082	0.917692	0.860979	0.935889	1.00944	1.03384	1.01295	1.09461	0.904853	1.01874
226528826	LOC100282981 [Zea mays]	563.748	63.26	3	7	22	175	16	16	16	16	16	16	16	16	16	367608	4.77432	5.21232	8.64175	5.71778	9.74224	11.3634	7.21541	11.3604	0.076419	0.998027	1.05417	1.09421	1.10159	1.08687	0.966701	0.985858	1.01886	0.70954	1.09422	0.990473
226500540	heat shock 70 kDa protein [Zea mays]	544.607	42.33	2	3	32	151	8	8	8	8	8	8	8	8	8	20.0707	21.3154	5.12665	15.3167	4.11525	3.68639	10.0081	10.056	7.55118	0.842808	0.825462	0.940091	1.06486	1.05579	1.06745	1.11054	1.07037	1.12502	0.869454	1.0627	1.10198
890782319	uncharacterized LOC100272913 [Zea mays]	543.768	78.59	1	6	28	148	8	8	8	8	8	8	8	8	8	6.50446	5.76801	5.23906	6.78945	1.61487	6.0235	6.30776	2.36845	3.92188	1.08081	1.04119	1.01463	0.913977	0.901894	0.941633	1.054	1.06624	1.0255	1.04554	0.919168	1.04858
226529411	LOC100283974 [Zea mays]	538.824	61.65	1	5	19	160	18	18	18	18	18	18	18	18	18	10.2805	9.21422	7.22527	6.56698	8.10212	9.73573	12.8188	11.0329	4.03248	1.00137	1.01335	1.05364	0.987465	1.00292	0.959761	1.00704	0.984992	1.01932	1.02278	0.983382	1.00379
670412622	PREDICTED: uncharacterized protein LOC100217188 isoform X1 [Zea mays]	537.405	49.7	2	16	47	146	28	28	28	28	28	28	28	28	28	5.20213	7.29979	3.4841	5.72449	6.17818	6.55423	5.19074	9.54059	6.9651	1.01302	0.97381	1.0398	0.992968	0.956976	0.926192	1.05742	1.01249	1.06272	1.00888	0.958712	1.04421
212274831	glyceraldehyde-3-phosphate dehydrogenase, cytosolic [Zea mays]	536.41	60.68	1	6	21	168	11	11	11	11	11	11	11	11	11	9.5614	10.8541	4.34387	2.7288	7.74963	3.44321	6.26784	6.93793	6.89381	0.953864	0.926195	0.994219	0.982081	0.954785	0.97855	1.03054	1.04189	1.09761	0.958093	0.971805	1.05668
162460735	enolase 2 [Zea mays]	535.359	60.99	1	16	21	140	38	38	38	38	38	38	38	38	38	9.69597	9.05771	5.6208	7.4118	6.62526	4.26448	6.08568	7.07477	9.23342	1.01064	0.98343	1.03743	0.969109	0.994289	0.985544	0.984399	1.01928	1.01727	1.0105	0.982981	1.00698
212275400	uncharacterized protein LOC100191408 [Zea mays]	531.969	44.1	2	4	32	149	7	7	7	7	7	7	7	7	7	17.872	13.3215	4.41383	6.95577	10.4393	7.66191	4.80774	5.44616	4.8379	1.08293	1.04323	1.055	1.15311	1.06272	1.10452	0.866422	0.799314	0.802354	1.06039	1.10678	0.822697
675269477	LOC541714 [Zea mays]	523.24	41.05	5	6	30	152	6	6	6	6	6	6	6	6	6	12.7006	3.68932	4.3756	7.81039	4.84011	3.59342	3.2732	5.31011	12.8826	1.27255	1.12834	1.02256	1.02989	0.930378	1.02394	0.943612	0.894296	0.901925	1.14115	0.994735	0.913278
670392129	PREDICTED: uncharacterized protein LOC100191460 isoform X1 [Zea mays]	521.963	52.81	3	2	54	130	1	1	1	1	1	1	1	1	1										1.15624	0.979903	0.951436	0.614937	0.748758	0.719906	1.25701	1.3859	1.33968	1.02919	0.694533	1.32753
293332597	hypothetical protein [Zea mays]	490.165	63.77	2	8	23	133	11	11	11	11	11	11	11	11	11	8.38107	5.09502	8.73021	5.47907	3.22509	4.08272	8.07594	7.20975	10.0383	1.00902	1.04135	1.02496	0.932679	0.976457	0.984915	0.997341	1.04443	0.984046	1.02511	0.964683	1.0086
162461063	protein disulfide isomerase precursor [Zea mays]	487.705	56.23	1	14	30	116	38	38	38	38	38	38	38	38	38	5.9999	8.23663	6.4718	6.26776	6.68307	4.47913	3.87925	4.82358	3.90096	1.00607	0.967058	0.917478	0.911597	0.947999	0.968515	1.07476	1.13486	1.11345	0.963537	0.942704	1.10769
226497660	uncharacterized protein LOC100279822 [Zea mays]	482.667	69.52	1	9	19	96	20	20	20	20	20	20	20	20	20	10.5883	6.3449	7.58554	5.66733	7.30884	3.27334	4.4916	4.64658	7.35847	0.992199	0.920979	0.872673	1.10756	1.10799	1.09635	1.0154	0.915028	0.931456	0.928617	1.10397	0.95396
670445555	PREDICTED: acetyl-CoA carboxylase 2 isoform X2 [Zea mays]	480.413	31.01	2	16	70	129	20	20	20	20	20	20	20	20	20	6.48306	5.66564	5.65352	7.64479	7.4029	5.40114	4.91664	5.56254	7.04416	1.08139	0.933227	1.05006	1.00411	0.931149	0.95272	0.999153	1.05863	1.00472	1.02156	0.96266	1.02083
670407705	PREDICTED: V-type proton ATPase catalytic subunit A-like [Zea mays]	467.375	54.11	2	6	36	118	7	7	7	7	7	7	7	7	7	5.9842	0.588336	3.99724	6.78	4.45255	1.63616	4.44264	4.71586	5.75169	1.18007	1.01952	1.11578	1.03016	1.01351	0.981174	0.995168	0.890628	0.925534	1.10513	1.00828	0.93711
670437245	PREDICTED: pre-mRNA-processing-splicing factor 8-like [Zea mays]	463.172	32.12	3	4	73	119	4	4	4	4	4	4	4	4	4	11.512	13.5019	10.0306	32.4908	29.1514	21.3716	48.4256	37.1363	52.2348	0.911962	0.870776	1.01472	1.0013	0.926325	0.974155	0.802469	1.00245	1.05969	0.932485	0.96726	0.954869
670400106	PREDICTED: V-type proton ATPase catalytic subunit A [Zea mays]	462.734	52.82	2	4	34	115	4	4	4	4	4	4	4	4	4	11.2097	4.83188	6.35427	4.75664	3.78407	5.37491	12.939	7.42028	10.9222	1.03184	0.963934	1.03001	1.06288	0.993522	1.06927	0.960317	0.940969	0.954728	1.0086	1.04189	0.952005
670385006	PREDICTED: uncharacterized protein LOC100502231 isoform X1 [Zea mays]	461.465	47.91	9	16	43	104	24	24	24	24	24	24	24	24	24	8.00357	4.74886	6.76269	4.6769	4.65909	5.82132	7.13797	7.30508	5.33413	1.0224	1.05217	0.9793	0.970646	0.992789	1.0289	0.919471	1.01472	0.975553	1.01796	0.997445	0.969915
673921668	histone H2A [Zea mays]	460.592	37.11	1	2	7	164	18	18	18	18	18	18	18	18	18	7.28279	6.60362	5.19291	6.96843	5.06129	6.9624	4.95122	5.67701	8.07795	0.872028	1.22977	0.945552	0.943649	0.992605	0.840915	1.11777	1.03141	1.04757	1.01578	0.925723	1.06558
226502706	endoplasmin precursor [Zea mays]	459.796	47.46	5	5	46	125	6	6	6	6	6	6	6	6	6	2.41581	8.42214	2.28561	4.53959	5.70465	6.40043	2.71622	1.04968	5.54531	1.06685	0.945857	1.05565	0.92963	0.983245	0.990407	0.974008	1.09037	1.029	1.02278	0.96776	1.03113
670403733	PREDICTED: shepherd-like1 isoform X1 [Zea mays]	457.556	49.38	3	7	47	126	9	9	9	9	9	9	9	9	9	1.43112	2.79109	2.95394	6.94588	7.76631	4.06123	5.74129	3.43204	4.35935	1.06958	0.974105	1.10846	0.810716	0.798253	0.852972	1.12296	1.17451	1.1738	1.05071	0.820647	1.15709
670415654	PREDICTED: pre-mRNA-processing-splicing factor 8-like [Zea mays]	455.848	31.53	3	2	71	117	3	3	3	3	3	3	3	3	3	1.98801	2.14655	0.933638	5.04873	0.287221	2.85376	0.959084	11.0706	13.6722	0.94565	1.00426	0.999849	0.952241	0.990005	0.95997	1.0769	1.02834	1.08836	0.983254	0.967405	1.06454
212275921	60S ribosomal protein L2 isoform 1 [Zea mays]	447.216	64.23	2	11	17	113	48	48	48	48	48	48	48	48	48	8.50646	10.6465	7.01877	6.73236	5.36903	5.16815	5.38553	8.31666	8.62937	0.979619	0.971338	1.03378	0.960657	0.978275	0.954144	1.02571	1.03639	1.06095	0.994911	0.964358	1.04102
670382878	PREDICTED: uncharacterized protein LOC100194235 isoform X2 [Zea mays]	445.908	41.48	8	12	53	122	20	20	20	20	20	20	20	20	20	13.6191	5.48874	7.92491	10.1946	9.27424	6.48781	9.32353	11.3887	7.64882	0.973512	1.01573	1.05281	1.0371	1.02814	0.990956	0.998105	1.00054	1.00374	1.01402	1.01873	1.0008
670409422	PREDICTED: adenosine kinase 2 [Zea mays]	445.709	45.97	1	4	18	104	3	3	3	3	3	3	3	3	3	0.267287	5.93311	17.2199	9.97191	3.06488	0.961734	11.8942	13.1551	13.1061	1.02598	1.06264	1.00007	1.07625	0.916827	0.979402	0.916261	1.00654	0.973656	1.02956	0.990825	0.965486
162458207	enolase 1 [Zea mays]	444.114	55.83	2	19	24	109	43	43	43	43	43	43	43	43	43	11.1464	9.90016	7.85533	6.45053	7.60554	6.84246	8.72139	7.08864	8.11261	1.08047	1.02164	1.04727	0.946941	0.94237	1.00001	0.976598	1.00148	1.01518	1.04979	0.963106	0.99775
226508544	osmotin-like protein precursor [Zea mays]	440.949	47.58	4	10	10	101	66	66	66	66	66	66	66	66	66	11.0536	15.7977	7.87362	9.64162	8.28398	6.89402	9.96025	7.99675	9.07799	0.823332	0.837047	1.13392	0.899579	0.904119	0.910804	1.10459	1.15798	1.24495	0.931432	0.904834	1.16917
162460375	chaperonin CPN60-2, mitochondrial precursor [Zea mays]	436.781	59.72	2	7	36	105	8	8	8	8	8	8	8	8	8	5.69095	4.5622	5.41767	7.01736	6.36906	5.82553	6.8507	12.6282	9.61532	0.9768	0.963456	0.92164	0.923972	0.969524	0.9867	1.04509	1.13919	1.10392	0.953965	0.960065	1.09607
670378309	PREDICTED: leucine--tRNA ligase, cytoplasmic-like [Zea mays]	435.823	46.42	1	44	44	105	70	70	70	70	70	70	70	70	70	8.53987	7.01369	5.04882	7.91652	7.39269	7.04802	6.30908	5.56771	6.97821	1.00592	0.96014	0.984386	0.95073	0.921191	0.956861	1.0481	1.07616	1.07846	0.983482	0.942928	1.06757
670387245	PREDICTED: E3 ubiquitin-protein ligase UPL1-like [Zea mays]	435.773	23.6	1	43	81	119	49	49	49	49	49	49	49	49	49	5.41973	6.30023	6.21925	5.01534	6.07575	4.29305	3.45086	5.80113	6.4326	1.02614	1.00136	1.05395	1.06386	0.971624	0.985199	0.964162	0.982909	0.994975	1.02715	1.00689	0.980682
670443621	PREDICTED: uncharacterized protein LOC100384278 isoform X1 [Zea mays]	435.686	22.88	3	39	78	112	37	37	37	37	37	37	37	37	37	7.90512	4.32035	6.58516	5.67069	7.84398	4.54321	8.13653	6.80175	9.00132	1.04392	0.986177	1.07396	1.04894	0.97285	0.971453	0.970678	0.955736	0.964076	1.03468	0.997747	0.963497
162463192	lipoxygenase [Zea mays]	433.026	58.74	2	25	49	113	47	47	47	47	47	47	47	47	47	19.1268	11.2228	16.2246	13.5158	9.69715	6.33688	28.3383	38.3963	33.5135	1.35204	1.12675	1.16919	1.07593	1.01123	1.09502	0.755867	0.73906	0.748816	1.21599	1.06073	0.747914
162459678	phosphoglucomutase, cytoplasmic 2 [Zea mays]	430.132	59.52	1	5	29	103	5	5	5	5	5	5	5	5	5	4.76069	4.99944	6.88743	3.72801	1.26531	2.03568	14.4213	0.605651	3.66359	1.01929	1.00205	1.08129	1.14054	1.04998	1.15765	0.81342	0.837926	0.823804	1.03421	1.11606	0.82505
836468104	uncharacterized protein LOC100193220 [Zea mays]	429.224	43.53	4	20	20	96	47	47	47	47	47	47	47	47	47	6.78583	7.36836	5.7211	5.78882	4.06874	3.89377	5.12603	7.94857	7.32641	0.996062	0.930548	1.02353	0.964851	0.968754	0.993056	1.02548	1.04805	1.04133	0.983381	0.975554	1.03829
670361181	PREDICTED: uncharacterized protein LOC100384351 isoform X1 [Zea mays]	428.999	47.78	2	4	52	107	2	2	2	2	2	2	2	2	2	2.09107	7.65006	1.1037	3.34309	5.93608	5.4194	3.72649	9.64089	3.943	1.07227	1.04978	1.08154	0.944818	1.00637	0.990495	0.930544	0.987985	0.963385	1.06786	0.980562	0.960638
293335721	putative argonaute family protein [Zea mays]	425.885	47.66	2	25	42	113	49	49	49	49	49	49	49	49	49	10.5075	8.56359	6.4032	8.58698	6.69397	5.93743	7.29477	6.85538	6.65319	0.960504	0.974753	1.06649	0.984096	0.9738	1.00368	1.00379	1.01109	1.03656	1.00058	0.987193	1.01714
226500876	LOC100283417 [Zea mays]	425.782	42.86	1	27	31	109	59	59	59	59	59	59	59	59	59	6.34237	7.04856	4.60077	6.34439	6.18421	4.58154	4.71972	6.12575	5.82097	0.988461	0.99167	0.984621	1.00343	0.985473	0.991434	0.982593	1.03183	1.02681	0.988251	0.993444	1.01374
670428264	PREDICTED: heat shock 70 kDa protein 4 isoform X1 [Zea mays]	424.656	45.98	2	14	43	118	24	24	24	24	24	24	24	24	24	3.40345	7.66513	6.20946	6.65111	7.07279	4.04004	6.28101	5.82011	5.04333	1.00866	0.989664	1.02801	0.985838	0.948032	0.958531	1.02233	0.996248	1.06606	1.00878	0.964134	1.02821
670425526	PREDICTED: U5 small nuclear ribonucleoprotein 200 kDa helicase-like [Zea mays]	423.299	31.5	1	66	66	107	87	87	87	87	87	87	87	87	87	7.99018	7.29762	6.80464	6.92771	6.31525	5.55417	7.02298	6.73797	8.68232	0.99558	0.99302	0.990112	1.02276	0.968637	0.996343	0.998848	1.0124	1.0187	0.992904	0.995912	1.00998
670405096	PREDICTED: uncharacterized protein LOC100502115 isoform X1 [Zea mays]	423.059	46.26	2	7	52	107	11	11	11	11	11	11	11	11	11	5.43227	2.8925	6.34859	7.48462	4.60972	3.73133	3.66473	6.99714	6.56674	1.07933	1.02029	1.03001	0.99145	0.974219	0.945304	1.02824	1.00173	0.989655	1.04321	0.970324	1.00654
293334035	uncharacterized protein LOC100383062 [Zea mays]	422.72	60.58	1	4	17	128	4	4	4	4	4	4	4	4	4	24.2204	7.79698	2.42932	7.29231	10.4284	8.57699	5.5335	2.18775	10.9785	0.832718	0.947358	0.86372	1.14327	1.0277	1.11025	1.00742	1.07522	0.993832	0.881265	1.09374	1.02549
670429115	PREDICTED: 2,3-bisphosphoglycerate-independent phosphoglycerate mutase isoform X1 [Zea mays]	422.189	65.65	4	9	30	128	20	20	20	20	20	20	20	20	20	6.78808	8.75439	7.72585	13.1854	9.51171	12.6917	9.1473	12.7837	12.4542	1.06881	1.00032	1.05085	0.934486	0.874038	0.894601	1.11898	1.04107	1.09243	1.04	0.901041	1.08416
670407272	PREDICTED: callose synthase 3-like [Zea mays]	421.117	26.33	3	35	50	101	53	53	53	53	53	53	53	53	53	8.33499	6.5004	7.41686	6.24812	5.07919	3.50904	7.32655	8.2756	9.74444	1.07087	1.06362	1.0017	1.11342	1.04327	1.05087	0.920158	0.893426	0.854297	1.0454	1.06919	0.889294
670420228	PREDICTED: uncharacterized protein LOC100193936 isoform X2 [Zea mays]	418.651	39.93	4	9	51	104	16	16	16	16	16	16	16	16	16	12.553	7.55453	9.25256	11.2789	7.49152	7.0114	11.3867	7.31454	15.9292	0.940522	0.969324	0.974088	1.03061	0.984991	1.00964	0.922416	1.00748	1.04298	0.961311	1.00841	0.990959
670393397	PREDICTED: uncharacterized protein LOC100279472 isoform X1 [Zea mays]	418.173	42.23	4	9	44	109	11	11	11	11	11	11	11	11	11	5.03386	4.18334	2.45414	10.5425	6.45445	6.43693	8.12838	5.03089	5.19744	1.04312	0.968771	0.999768	1.05222	1.00869	1.06619	0.884306	0.948396	0.962282	1.00389	1.04237	0.931661
673921736	40S ribosomal protein S4-like [Zea mays]	417.997	63.77	31	3	19	152	7	7	7	7	7	7	7	7	7	1.55831	1.61053	1.17085	2.01583	5.76161	3.49777	4.16757	4.94535	3.16162	0.892444	0.999543	0.950521	0.988842	1.06933	1.0147	1.00961	1.01862	0.984443	0.947503	1.02429	1.00423
670428336	PREDICTED: S-adenosylmethionine synthetase 1 isoform X1 [Zea mays]	417.316	68.88	2	4	19	76	11	11	11	11	11	11	11	11	11	6.41133	5.16034	6.85295	15.3514	8.27918	7.3394	7.62134	4.58948	13.5192	1.08954	0.924493	0.851556	1.10847	0.999583	1.04828	1.12069	0.942187	1.01569	0.955196	1.05211	1.02619
226499480	hypothetical protein [Zea mays]	415.452	71.15	2	1	22	124	1	1	1	1	1	1	1	1	1										0.980585	1.02603	0.982668	0.967603	1.00283	0.932526	1.08142	1.06374	0.9861	0.996429	0.967653	1.04375
162458253	chaperonin CPN60-1, mitochondrial precursor [Zea mays]	415.164	62.56	2	7	36	102	7	7	7	7	7	7	7	7	7	12.7329	5.51423	4.31643	9.88446	4.23131	2.13748	7.68798	4.39401	5.59288	0.970134	0.989665	0.914229	0.947357	0.928213	1.00857	1.01163	1.12554	1.06525	0.958009	0.961381	1.06747
162463106	phosphoglucomutase, cytoplasmic 1 [Zea mays]	413.454	58.66	1	6	30	99	2	2	2	2	2	2	2	2	2	8.22727	6.74715	2.18713	0.379469	3.08407	1.03867	6.88403	0.563429	0.00901304	1.06696	0.97705	1.19294	1.03682	1.00329	1.0075	0.935266	0.881431	0.921162	1.07898	1.01587	0.91262
162461620	methyl binding domain [Zea mays]	413.148	73.9	1	20	22	80	11	11	11	11	11	11	11	11	11	13.0219	13.8548	13.9044	6.70613	5.53904	6.20246	12.4101	7.70276	6.13045	0.838229	0.992027	1.16861	1.06526	0.992667	0.932689	1.04196	1.05491	0.976302	0.999621	0.996873	1.02439
670437243	PREDICTED: ribonucleoside-diphosphate reductase large subunit [Zea mays]	412.346	53.62	5	8	45	103	10	10	10	10	10	10	10	10	10	5.78252	3.38354	5.49123	2.33449	5.10758	6.57088	2.68504	3.7663	8.42078	1.00932	0.970881	0.905665	0.956266	0.953257	0.9802	1.07435	1.08427	1.05392	0.961955	0.963241	1.07085
670426315	PREDICTED: auxin transport protein BIG [Zea mays]	412.073	22.89	2	69	70	105	80	80	80	80	80	80	80	80	80	7.28442	6.21041	9.53736	7.06405	7.34054	4.99162	4.82244	5.90913	7.77946	1.0179	0.937944	1.02683	1.04617	0.956759	0.956906	1.01003	1.03291	1.03279	0.994225	0.986611	1.02524
226503065	40S ribosomal protein S3a [Zea mays]	411.578	71.15	1	2	22	123	2	2	2	2	2	2	2	2	2	0.228694	3.48748	5.7976	0.454868	5.26391	2.43239	7.80742	5.3558	10.1064	1.08274	1.03282	0.886305	0.903409	1.05534	0.989741	1.01488	1.04361	1.00777	1.00062	0.982832	1.02209
670409673	PREDICTED: tripeptidyl-peptidase 2 isoform X1 [Zea mays]	410.008	42.9	3	57	57	107	77	77	77	77	77	77	77	77	77	7.18933	5.02366	6.11302	6.24686	4.94763	6.40672	5.58686	6.02557	7.76029	1.00205	0.973134	1.03087	0.99237	0.949905	0.96569	1.0425	1.0181	1.02311	1.00202	0.969322	1.0279
670428526	PREDICTED: heat shock 70 kDa protein 4 isoform X1 [Zea mays]	409.503	41.6	2	15	37	110	17	17	17	17	17	17	17	17	17	5.87077	6.74986	6.63199	5.34839	4.63047	6.08721	10.8737	5.28975	4.70234	1.00143	0.993204	1.02652	1.06737	0.999802	1.0032	0.917258	0.977354	0.984047	1.00705	1.02346	0.959553
670444326	PREDICTED: alanine--tRNA ligase [Zea mays]	408.99	41.22	1	40	41	101	66	66	66	66	66	66	66	66	66	6.3549	6.92573	4.98294	5.73954	6.21425	4.56267	4.55035	5.32609	6.65039	1.01129	0.977067	1.00339	0.998593	0.96558	0.982767	1.01647	1.01879	1.04357	0.99725	0.982313	1.02628
162464321	malate dehydrogenase, cytoplasmic [Zea mays]	406.742	51.81	1	6	17	135	51	51	51	51	51	51	51	51	51	10.6696	10.701	14.7407	16.0286	13.6447	18.3746	11.4179	18.2782	17.2814	1.07589	0.952945	1.09881	0.909154	0.91952	0.925067	1.06633	1.05767	1.02751	1.04255	0.917914	1.0505
670376542	PREDICTED: 1,4-alpha-glucan-branching enzyme 2, chloroplastic/amyloplastic-like [Zea mays]	406.688	36.68	5	23	32	109	53	53	53	53	53	53	53	53	53	7.50372	10.0829	6.38974	6.47217	6.20604	5.34417	5.09561	6.46587	5.91607	0.98195	0.93473	1.0261	1.04913	1.03353	1.02973	1.02093	0.987335	0.954545	0.980926	1.03747	0.987604
670387668	PREDICTED: LOW QUALITY PROTEIN: heat shock protein 83 [Zea mays]	404.763	47.61	1	22	41	96	25	25	25	25	25	25	25	25	25	12.2696	5.23811	8.57607	5.77321	5.67975	4.88841	6.35063	9.61964	6.00808	0.91981	0.944619	0.946098	1.01115	1.00028	1.04628	1.02677	1.03831	1.02946	0.936843	1.01924	1.03151
226493235	LOC100281701 [Zea mays]	403.848	53.42	1	22	28	96	45	45	45	45	45	45	45	45	45	7.45728	8.65165	6.29937	6.29371	3.33266	3.99323	8.93919	4.93168	6.17247	1.11943	1.01638	0.964048	0.991628	0.994392	1.02967	0.956651	0.975948	0.982524	1.03329	1.00523	0.971708
226531586	actin1 [Zea mays]	400.078	43.88	2	7	14	147	5	5	5	5	5	5	5	5	5	9.18868	14.8444	2.39843	11.8228	2.39552	6.17857	4.7877	1.03515	1.65744	1.12272	0.970328	1.05899	0.887905	0.884896	0.96724	1.07003	1.04592	1.0814	1.05068	0.913347	1.06578
670418706	PREDICTED: structural maintenance of chromosomes protein 3 [Zea mays]	398.381	49.67	1	68	68	108	79	79	79	79	79	79	79	79	79	7.49921	6.64762	4.80129	6.08301	5.43636	3.37374	4.31663	4.77043	5.8549	1.00461	1.02319	0.98716	1.01956	1.00336	1.00822	0.980659	0.9942	0.983119	1.00499	1.01038	0.985993
670396925	PREDICTED: peptidyl-prolyl cis-trans isomerase-like [Zea mays]	397.797	47.37	7	3	8	134	7	7	7	7	7	7	7	7	7	188865	188865	188865	188865	188865	188865	188865	28.8059	33.251	0.00362594	0.0031881	0.00288335	0.00289577	0.00255037	0.00211668	0.00278015	4.13993	4.08776	0.00323247	0.00252094	2.74349
212722150	GTP-binding nuclear protein Ran-A1 [Zea mays]	396.736	54.75	3	2	12	113	3	3	3	3	3	3	3	3	3	10.5008	6.86778	3.83308	0.865968	4.35221	1.88995	0.184665	2.63102	0.178183	1.02214	0.928817	1.03037	0.921453	0.882784	0.956064	1.04461	1.09188	1.05131	0.993775	0.9201	1.0626
162459521	methylenetetrahydrofolate reductase 1 [Zea mays]	392.25	54.64	1	30	30	99	68	68	68	68	68	68	68	68	68	7.61065	5.03743	5.1424	5.47461	5.75767	6.48628	6.77129	5.79138	6.81936	1.09285	1.02818	0.950041	0.957311	0.909677	0.947433	1.0584	1.03246	1.0764	1.02369	0.938141	1.05575
226503501	uncharacterized protein LOC100273396 [Zea mays]	390.376	30.05	2	2	11	140	1	1	1	1	1	1	1	1	1										1.20991	0.977215	1.06072	0.88262	1.08165	1.32363	0.861272	1.0659	0.420421	1.08261	1.09597	0.782532
670415027	PREDICTED: histone H2A.2.1-like [Zea mays]	388.105	31.21	2	1	5	133	5	5	5	5	5	5	5	5	5	18.8355	4.69922	7.5376	0.219423	4.09355	13.8564	1.01504	2.97044	11.6384	0.964139	1.05028	0.918296	1.0224	1.05143	0.896862	0.902506	1.00485	1.04114	0.977572	0.990233	0.982831
212274779	NADH-ubiquinone oxidoreductase subunit [Zea mays]	388.091	50.74	1	6	28	79	9	9	9	9	9	9	9	9	9	13.7397	8.79813	10.2325	4.00381	19.2492	19.2208	24.3906	17.3626	29.04	0.982561	0.935994	0.916784	0.936502	0.991076	1.00073	0.937903	1.04136	1.0664	0.945113	0.976102	1.01522
670397865	PREDICTED: putative nuclear matrix constituent protein 1-like protein [Zea mays]	388.047	40.31	2	57	57	107	84	84	84	84	84	84	84	84	84	8.64415	7.61977	6.93516	5.47317	4.75787	5.34857	5.45173	5.35869	6.08507	1.02105	1.0592	1.04167	1.02193	0.988596	0.98806	0.962365	0.972817	0.970153	1.04064	0.999529	0.968445
162461434	minichromosome maintenance protein [Zea mays]	387.501	51.74	7	27	43	98	37	37	37	37	37	37	37	37	37	8.03792	6.44033	8.21407	6.55299	3.94493	5.78501	5.01823	5.24606	3.96892	0.961899	0.998478	0.930162	0.94906	0.930696	0.942784	1.06852	1.12424	1.10399	0.963513	0.940847	1.09892
525345250	40S ribosomal protein S4 [Zea mays]	387.184	66.42	17	5	20	144	8	8	8	8	8	8	8	8	8	17.4589	10.2392	13.8311	4.78558	14.7895	5.60894	8.12938	15.7527	8.42001	0.941765	0.999558	0.97605	0.995334	1.04918	1.01168	0.960477	1.04543	0.951851	0.972458	1.01873	0.985919
670428918	PREDICTED: uncharacterized protein LOC100384185 isoform X1 [Zea mays]	384.259	35.34	3	40	41	91	52	52	52	52	52	52	52	52	52	10.1787	10.2354	5.16684	4.80303	7.06422	4.01191	7.30355	5.58278	6.9154	0.969303	0.953057	1.01574	1.02182	0.973011	1.00521	1.01491	1.02406	1.02262	0.979368	1.00001	1.02053
239050557	uncharacterized protein LOC100194360 [Zea mays]	381.874	65.23	1	2	17	65	2	2	2	2	2	2	2	2	2	8.11517	5.38505	3.39745	18.112	6.65195	12.9374	36.4708	49.6798	68.5755	1.00101	1.03668	0.781172	1.59756	1.41783	1.39892	0.551418	0.531624	0.415895	0.939619	1.47144	0.499646
806638577	glucose-1-phosphate adenylyltransferase large subunit 2, chloroplastic/amyloplastic [Zea mays]	381.26	51.35	3	23	24	102	71	71	71	71	71	71	71	71	71	7.90498	9.17407	7.61111	6.87849	6.56803	4.96173	5.92613	6.81868	8.32909	0.962016	0.884581	0.944917	1.05258	1.0116	1.05135	1.03725	1.03613	0.997428	0.930505	1.03851	1.0236
821171236	calnexin homolog precursor [Zea mays]	380.437	47.18	1	8	27	97	6	6	6	6	6	6	6	6	6	6.97091	12.9055	2.94275	18.2935	6.4059	9.29933	9.08696	19.9779	16.3583	1.00523	0.992471	0.961032	0.91254	0.967073	0.990296	1.00237	1.07226	1.04198	0.986245	0.956636	1.03887
212722020	ketol-acid reductoisomerase [Zea mays]	375.944	25.56	1	11	18	105	63	63	63	63	63	63	63	63	63	16.0824	11.8931	12.8391	12.5008	9.59768	9.96568	11.7225	9.56349	12.246	0.973703	0.894614	0.975359	1.02627	0.978618	1.06013	1.021	1.02314	1.00754	0.947892	1.02167	1.01723
293336560	hypothetical protein [Zea mays]	374.784	55.4	3	4	27	114	4	4	4	4	4	4	4	4	4	1.9747	4.77434	5.8693	1.05378	4.40085	2.5996	9.86437	5.06627	4.32164	1.24539	1.08749	1.11208	0.983546	0.973032	1.00122	0.892042	0.88272	0.891178	1.14832	0.985933	0.888647
304555573	ramosa 1 enhancer locus 2 [Zea mays]	372.525	41.37	2	26	36	86	31	31	31	31	31	31	31	31	31	7.64652	6.30341	7.26013	6.7756	6.68101	6.72276	6.36502	6.51703	8.10226	1.01792	1.01879	1.04174	1.02069	0.978283	1.00296	0.969432	0.946564	0.988443	1.02615	1.00065	0.968146
659928123	LOC100282772 [Zea mays]	371.947	68.12	3	7	16	97	10	10	10	10	10	10	10	10	10	4959.41	4903.45	6649.7	5286.14	8064.65	12871.8	7503.88	151.469	154.239	0.149678	0.151943	0.147292	0.143498	0.13918	0.126042	0.145893	2.1661	2.16856	0.149638	0.13624	1.49352
670437783	PREDICTED: sister chromatid cohesion protein PDS5 homolog B-like isoform X1 [Zea mays]	370.738	29.65	4	27	52	96	42	42	42	42	42	42	42	42	42	7.53713	6.00778	6.88265	8.33116	5.78723	6.72246	6.79304	8.26102	7.14778	1.01077	0.991622	1.0566	1.10427	0.990255	1.01214	0.97983	0.937771	0.961833	1.01966	1.03556	0.959811
670400195	PREDICTED: 26S proteasome non-ATPase regulatory subunit 2 homolog A-like [Zea mays]	369.584	47.2	2	4	40	93	2	2	2	2	2	2	2	2	2	6.10218	6.69149	13.9959	0.555097	3.89603	5.56247	0.427208	3.02487	1.79666	1.08111	1.14007	0.842626	1.02566	0.997987	1.03697	0.957957	0.989377	0.947397	1.02127	1.02021	0.96491
874507440	uncharacterized protein LOC100192872 [Zea mays]	368.624	52.52	1	9	21	105	22	22	22	22	22	22	22	22	22	9.74374	4.71857	9.8417	12.0439	10.2948	4.0615	5.41798	6.44241	7.66265	1.04125	0.969238	0.847561	0.921257	0.986104	1.04452	1.00024	1.10624	1.10451	0.952684	0.983961	1.07033
822885226	calreticulin2 precursor [Zea mays]	368.579	62.23	1	6	30	95	11	11	11	11	11	11	11	11	11	6.43196	4.42648	5.16886	3.38478	4.82741	2.85383	9.54837	3.30569	1.35114	0.953849	0.930992	1.06854	0.991322	0.983332	0.988853	1.00069	1.02883	1.11521	0.98446	0.987836	1.04824
308080088	uncharacterized LOC100501984 [Zea mays]	367.778	52.56	1	1	6	133	1	1	1	1	1	1	1	1	1										0.910571	1.02764	0.987114	0.943052	1.04221	0.975751	1.06581	0.995491	1.05155	0.97511	0.987006	1.03762
670374014	PREDICTED: hypothetical protein isoform X1 [Zea mays]	367.764	36.92	2	11	41	97	21	21	21	21	21	21	21	21	21	9.27449	9.57291	3.94993	11.2265	6.90731	8.22574	9.82943	9.6414	12.4874	1.02304	0.96481	1.00128	0.979117	0.95882	0.951393	1.04477	1.06658	1.07613	0.996376	0.96311	1.0625
670443517	PREDICTED: uncharacterized protein LOC100383306 isoform X1 [Zea mays]	367.089	37.52	7	7	45	97	6	6	6	6	6	6	6	6	6	3.91287	11.048	5.43108	3.13815	2.4465	3.72741	4.48581	2.47096	2.39148	1.01703	1.02859	1.00152	0.944886	0.922014	0.941737	1.00571	1.04488	1.09666	1.01571	0.936212	1.04908
670416399	PREDICTED: cell division cycle and apoptosis regulator protein 1 [Zea mays]	366.434	42.95	2	45	60	99	58	58	58	58	58	58	58	58	58	8.16679	8.42962	6.21088	7.12987	5.65766	3.88873	5.40368	10.315	9.44544	0.990606	0.994259	1.04824	1.06565	0.990615	1.00895	0.964397	0.96021	0.981111	1.01103	1.02174	0.968573
659928057	plasminogen activator inhibitor 1 RNA-binding protein [Zea mays]	363.341	54.76	1	6	24	94	9	9	9	9	9	9	9	9	9	14.5131	6.52979	4.65621	7.3442	12.9005	7.20221	6.82005	8.34301	7.39394	0.903756	1.01361	1.05262	1.04322	1.09059	1.00185	0.945473	0.962252	0.961055	0.989997	1.04522	0.95626
670389388	PREDICTED: plasminogen activator inhibitor 1 RNA-binding protein-like [Zea mays]	361.282	56.88	1	7	25	100	20	20	20	20	20	20	20	20	20	4.69642	4.87438	5.85071	4.9462	5.65665	5.39692	4.94968	5.13873	8.95775	0.982005	0.976171	1.04808	0.942077	0.978829	0.913423	1.04807	1.05263	1.09946	1.00209	0.944776	1.06672
670382647	PREDICTED: uncharacterized protein LOC100192909 isoform X1 [Zea mays]	360.735	42.4	2	16	46	93	19	19	19	19	19	19	19	19	19	7.51871	3.38392	5.43082	6.02054	3.91079	3.86841	3.22117	5.92955	8.93262	1.03018	1.02159	1.01469	1.03119	0.997939	0.998866	0.972867	0.976946	0.991639	1.02215	1.00933	0.980484
226531470	vacuolar ATP synthase subunit B [Zea mays]	358.446	62.01	1	2	26	81	1	1	1	1	1	1	1	1	1										0.995648	1.0188	1.01731	1.02635	1.15651	1.0028	0.934749	0.92148	0.920047	1.01058	1.06189	0.925425
670404961	PREDICTED: uncharacterized protein LOC100384330 isoform X1 [Zea mays]	358.414	45.06	2	3	39	91	2	2	2	2	2	2	2	2	2	13.5181	0.189946	8.58688	3.78844	1.75034	3.89832	0.463829	4.15719	2.16198	1.09016	1.02388	0.830073	1.00202	1.02392	1.04849	1.00907	1.01194	0.960548	0.981372	1.02481	0.993854
226499486	isocitrate dehydrogenase2 [Zea mays]	356.701	58.55	1	13	27	89	21	21	21	21	21	21	21	21	21	9.27409	11.8756	6.77207	3.84649	4.67413	3.73341	5.76988	7.72526	10.7164	1.02709	0.926596	1.04194	0.995234	0.963344	0.993705	1.01629	1.02247	1.04031	0.998541	0.984094	1.02636
670431130	PREDICTED: delta-1-pyrroline-5-carboxylate synthase [Zea mays]	356.652	52.44	2	29	35	87	49	49	49	49	49	49	49	49	49	6.93013	8.80203	6.76192	5.66337	7.38344	5.07996	6.49186	5.48624	4.94127	0.999898	0.922927	0.960631	1.043	0.992678	1.04508	0.992272	1.01387	1.01132	0.961152	1.02692	1.00582
670414071	PREDICTED: uncharacterized protein LOC100502278 isoform X1 [Zea mays]	356.618	50.18	2	4	41	89	4	4	4	4	4	4	4	4	4	6.83486	2.71242	3.26818	3.99907	4.0699	3.42694	9.26109	4.5215	14.4712	0.975	1.01816	0.945988	0.9638	0.999851	0.964484	1.02758	1.06737	1.00339	0.979715	0.976045	1.03278
670415339	PREDICTED: ruBisCO large subunit-binding protein subunit beta, chloroplastic-like [Zea mays]	355.455	57.78	2	5	34	92	8	8	8	8	8	8	8	8	8	4.75412	5.83816	1.93058	3.36632	1.83716	2.48568	4.83847	1.98781	4.60997	1.09963	0.981369	0.991272	0.993865	1.0113	1.01502	0.969939	0.997859	0.974259	1.02409	1.00673	0.980686
670443740	PREDICTED: glyoxylase1 isoform X1 [Zea mays]	354.461	53.33	5	15	16	99	81	81	81	81	81	81	81	81	81	8.5667	6.43608	7.94597	7.1381	7.00239	5.50622	9.85174	8.84095	8.00059	1.05544	1.01017	1.02141	0.967598	0.965108	1.01074	0.985824	1.00157	1.01273	1.02901	0.98115	1.00004
293331027	uncharacterized protein LOC100382989 [Zea mays]	354.336	34.86	1	13	20	86	37	37	37	37	37	37	37	37	37	14.8461	10.2044	6.67865	6.92921	6.89434	8.1395	13.3376	10.8999	12.2966	1.02147	0.943345	1.01243	1.04752	1.02724	1.03437	0.921422	0.964401	0.955531	0.992413	1.03638	0.947118
670392659	PREDICTED: uncharacterized protein LOC100272402 isoform X1 [Zea mays]	350.607	61.81	2	20	29	78	19	19	19	19	19	19	19	19	19	10.7796	7.76701	4.2595	5.92398	5.6643	6.65992	9.44608	9.47287	12.2474	1.02609	1.00898	0.940802	1.03106	1.01119	1.07022	0.968644	0.988924	0.992246	0.991957	1.03749	0.983272
226501714	DNA replication licensing factor mcm4 [Zea mays]	349.978	48.24	1	15	42	90	21	21	21	21	21	21	21	21	21	8.06063	7.1522	4.5085	6.33241	4.63949	6.25831	6.13509	6.25435	5.10298	0.959457	1.0299	0.968626	0.954093	0.954633	0.945524	1.06422	1.07015	1.04608	0.985994	0.951416	1.06015
226505800	elongation factor 1-gamma 3 [Zea mays]	347.688	48.92	2	5	18	96	10	10	10	10	10	10	10	10	10	6.39416	3.22958	4.49498	6.38836	8.05231	5.89744	10.9365	4.80705	9.43018	1.00948	0.939819	0.896533	0.868584	1.00362	1.01689	1.02173	1.10441	1.15896	0.948612	0.963033	1.09503
226531123	LOC100285240 [Zea mays]	345.75	80.29	1	10	10	72	31	31	31	31	31	31	31	31	31	12.1348	13.3762	17.4037	52.7509	76.4332	26.8253	76.8483	82.3199	64.5836	0.938331	0.953548	0.894939	0.913065	0.830034	0.948996	1.52638	1.75353	1.50699	0.92894	0.897365	1.59564
951230102	uncharacterized protein LOC100274696 [Zea mays]	345.529	44.6	2	40	41	81	51	51	51	51	51	51	51	51	51	6.05889	7.56975	8.90597	6.82177	5.9259	4.46811	4.66768	6.67789	9.06856	1.04665	1.03089	0.880004	0.97665	1.04627	1.06337	0.966797	1.02178	0.981827	0.985849	1.02876	0.990136
293335765	putative TCP-1/cpn60 chaperonin family protein [Zea mays]	342.538	64.78	1	7	30	84	9	9	9	9	9	9	9	9	9	28.0442	14.0137	20.6844	21.4554	20.6362	29.8668	27.3441	24.102	26.1245	0.95047	0.95058	0.908451	1.1937	1.13568	1.24556	0.920135	0.999462	0.95002	0.9365	1.19165	0.956539
670399222	PREDICTED: T-complex protein 1 subunit theta-like [Zea mays]	341.777	63.69	1	6	29	83	8	8	8	8	8	8	8	8	8	20.4688	6.09548	8.64642	9.64734	6.13976	9.77686	2.42003	9.55735	3.49895	0.992071	1.07668	1.03133	0.99136	1.01655	1.0608	1.00032	1.01255	1.08289	1.03336	1.0229	1.03192
162461230	protein disulfide isomerase2 precursor [Zea mays]	341.316	54.3	2	15	29	81	19	19	19	19	19	19	19	19	19	7.67935	11.68	10.4143	4.0083	7.11157	4.47923	7.46441	7.963	8.30363	0.994975	0.974831	0.914799	1.01016	1.07928	1.06539	0.972371	0.969584	0.957978	0.961535	1.05161	0.966644
670404636	PREDICTED: uncharacterized protein LOC100381923 isoform X1 [Zea mays]	340.654	14.86	10	15	26	79	31	31	31	31	31	31	31	31	31	6.82677	7.16282	4.98518	2.96594	5.14109	4.3325	8.69272	4.93221	8.21848	1.09166	1.00299	1.05656	1.02664	1.00998	1.05676	0.916838	0.896558	0.939089	1.0504	1.03113	0.917495
226500228	succinyl-CoA ligase beta-chain [Zea mays]	340.373	55.21	2	5	25	82	10	10	10	10	10	10	10	10	10	8.93437	5.14905	7.77864	5.54663	6.02349	5.18043	9.10345	5.407	4.87066	1.03298	1.00678	0.909577	0.964873	0.973068	0.978916	1.00305	1.04252	1.05446	0.983112	0.972286	1.03334
308081862	uncharacterized protein LOC100501869 [Zea mays]	338.414	58.6	1	3	8	125	4	4	4	4	4	4	4	4	4	10.093	2.92518	7.58899	6.53946	5.78856	6.6221	7.00799	3.30683	8.49423	0.819482	1.17801	0.96175	1.12479	1.10251	0.92695	0.981026	0.939401	0.967935	0.986413	1.05142	0.962788
949474696	eukaryotic translation initiation factor 3 subunit A [Zea mays]	338.113	42.69	3	44	46	91	64	64	64	64	64	64	64	64	64	7.63675	8.74882	7.46677	6.0504	4.77384	5.40307	7.93366	5.88595	4.99667	1.00332	1.05557	0.939702	0.99073	1.01901	0.967221	1.01307	1.0208	1.00519	0.999532	0.99232	1.01302
212275964	uncharacterized protein LOC100191607 [Zea mays]	337.044	64.36	2	8	23	95	3	3	3	3	3	3	3	3	3	2.54103	1.29349	0.541785	2.44399	0.152234	1.04469	7.52789	3.55149	0.663756	0.956078	0.922441	1.0445	0.879466	0.903976	0.919978	1.13353	1.05565	1.19066	0.97434	0.90114	1.12661
293332825	uncharacterized LOC100383478 [Zea mays]	336.671	62.87	1	20	29	83	33	33	33	33	33	33	33	33	33	6.3678	6.15817	15.0047	5.19942	6.07831	6.495	8.747	7.79175	6.22538	1.1181	0.993739	0.782318	1.03541	1.14961	1.17753	0.968166	0.848885	0.883524	0.964718	1.12085	0.900192
226509268	hypothetical protein [Zea mays]	335.949	35.42	2	13	13	99	85	85	85	85	85	85	85	85	85	77.3829	82.5698	93.1051	97.7085	117.918	36.6382	45.5978	38.8735	40.9766	0.76147	0.68844	0.622632	0.60813	0.551655	1.1589	1.18717	1.26042	1.31429	0.690848	0.772894	1.25396
193211485	ADP,ATP carrier protein 1, mitochondrial precursor [Zea mays]	335.713	39.28	1	1	16	126	6	6	6	6	6	6	6	6	6	3.48858	1.894	4.32451	4.88055	3.51201	5.54026	1.86398	1.92779	5.75035	1.23135	1.07856	0.886456	0.997364	1.03332	1.09537	0.914564	0.946646	0.909211	1.06546	1.04202	0.923474
226510248	succinyl-CoA ligase beta-chain [Zea mays]	335.323	55.92	1	5	25	81	8	8	8	8	8	8	8	8	8	12.0258	8.95289	3.22101	7.10527	6.19911	7.44533	7.91561	10.9364	8.00938	1.06818	1.02411	0.997433	0.939453	0.95014	0.967129	0.929248	1.08892	1.02555	1.02991	0.952241	1.01457
670374188	PREDICTED: uncharacterized protein LOC100383827 isoform X2 [Zea mays]	334.565	38.05	3	4	44	86	6	6	6	6	6	6	6	6	6	3.35632	6.65099	4.46473	6.73134	7.41883	4.96506	6.4636	12.1693	14.6049	1.04079	1.06608	0.981472	1.02394	1.01723	1.03804	0.951258	0.979222	0.944237	1.02945	1.0264	0.958239
670402808	PREDICTED: uncharacterized protein LOC100216891 isoform X1 [Zea mays]	334.544	52.81	8	3	37	84	5	5	5	5	5	5	5	5	5	6.32139	3.15285	4.7782	11.2448	6.71961	6.16465	10.5804	6.63186	13.5254	1.00624	1.00711	0.983852	0.895882	0.893635	0.872112	1.11697	1.07497	1.07857	0.999067	0.88721	1.09017
162462921	uncharacterized protein LOC542208 [Zea mays]	332.95	78.57	1	17	23	70	19	19	19	19	19	19	19	19	19	15.7951	7.13561	11.6023	7.25523	4.47812	9.87867	11.345	8.14654	8.58234	0.876432	1.04552	1.05482	1.03319	1.01755	0.870828	1.0778	0.987396	1.03404	0.992256	0.973856	1.03308
670402575	PREDICTED: uncharacterized protein LOC100193636 isoform X2 [Zea mays]	332.297	27.64	6	47	57	86	52	52	52	52	52	52	52	52	52	7.98733	6.80193	5.26544	5.51466	4.87843	5.34672	4.33255	5.73632	6.617	1.06328	1.00608	1.02777	1.03789	0.955532	0.956889	0.983814	0.972058	0.967659	1.03238	0.983437	0.97451
670437542	PREDICTED: ruBisCO large subunit-binding protein subunit beta, chloroplastic isoform X2 [Zea mays]	331.638	59.07	4	5	34	85	4	4	4	4	4	4	4	4	4	0.922105	1.6085	1.44479	4.74373	1.29855	1.83618	7.48146	4.66003	3.14993	1.05179	0.963427	0.978156	1.04997	1.07125	1.10602	0.841668	1.01306	0.900471	0.997792	1.07575	0.9184
226510588	LOC100282843 [Zea mays]	331.458	54.75	4	2	12	104	1	1	1	1	1	1	1	1	1										0.992642	0.930438	1.04937	1.07387	0.99445	1.00499	0.944298	0.999369	1.01523	0.990818	1.02444	0.986299
670436306	PREDICTED: uncharacterized protein LOC100381870 isoform X1 [Zea mays]	331.104	55.05	2	25	39	80	20	20	20	20	20	20	20	20	20	9.60853	10.1019	7.16043	7.52386	5.5946	5.18382	8.84238	9.91504	9.99963	1.10714	1.07004	1.02479	1.06582	1.03829	1.02669	0.897518	0.913058	0.858963	1.06732	1.0436	0.889846
193211364	ADP,ATP carrier protein 2, mitochondrial precursor [Zea mays]	331.077	39.28	2	1	16	124	4	4	4	4	4	4	4	4	4	4.52474	2.69079	4.17673	1.89654	2.46909	4.37102	1.44926	7.33909	7.91191	1.04223	0.921042	1.16249	0.947463	0.924845	1.00146	0.974069	1.01661	1.01899	1.04192	0.957922	1.00322
212276127	pyruvate kinase isoform 1 [Zea mays]	330.274	56.36	1	7	25	82	5	5	5	5	5	5	5	5	5	3.09178	3.6421	1.48505	5.49394	2.86984	3.72111	2.26792	8.32886	2.21207	1.02125	0.996243	1.06647	1.04065	0.991005	0.992577	0.956976	0.987415	1.01084	1.02799	1.00808	0.985078
226504250	LOC100284305 [Zea mays]	330.153	41.84	2	10	20	115	19	19	19	19	19	19	19	19	19	4.4956	7.39585	5.867	6.31006	4.2528	4.34067	4.07773	4.62226	6.37325	1.0097	0.992664	0.949142	0.906054	0.934892	0.978774	1.03555	1.11669	1.10765	0.983835	0.939907	1.08663
226532126	uncharacterized protein LOC100279855 [Zea mays]	328.95	48.57	1	17	40	78	17	17	17	17	17	17	17	17	17	7.73378	7.53473	7.59184	9.31264	3.72402	9.2039	11.2939	8.38185	6.96006	1.12959	1.0552	1.22182	0.934459	0.876697	0.90659	0.997406	0.93775	0.962051	1.13554	0.905915	0.965736
659928085	uncharacterized protein LOC103504712 [Zea mays]	328.685	37.11	1	2	7	129	1	1	1	1	1	1	1	1	1										2.27903	1.28744	1.8165	0.758626	0.802235	0.41609	0.893906	0.487973	0.830218	1.79432	0.658984	0.737366
803378395	proton-exporting ATPase4 [Zea mays]	327.688	37.96	3	3	34	76	6	6	6	6	6	6	6	6	6	15.3069	11.2073	7.4011	9.59007	18.2087	17.3377	14.1603	7.24058	12.741	1.00593	0.907754	1.06695	0.815155	0.777214	0.790096	1.1725	1.1286	1.1962	0.993542	0.794155	1.16577
670402932	PREDICTED: uncharacterized protein LOC100272422 isoform X1 [Zea mays]	327.631	38.97	3	44	44	78	47	47	47	47	47	47	47	47	47	9.7568	6.15689	8.52343	6.9234	7.10937	3.93426	6.11172	6.14806	6.46996	0.964043	0.966637	0.975576	1.01817	0.985651	0.985593	1.01536	1.03415	1.04562	0.968752	0.996472	1.03171
226498420	putative translation elongation/initiation factor family protein [Zea mays]	326.87	58.19	1	5	22	81	4	4	4	4	4	4	4	4	4	6.92888	2.37052	1.87518	2.8928	1.25238	2.34376	2.38903	2.41838	2.26616	0.999122	1.01527	1.09748	1.00047	0.985096	1.00712	0.990274	0.952574	0.988877	1.03729	0.997562	0.977242
670378206	PREDICTED: calreticulin-like [Zea mays]	324.945	57.66	1	3	27	83	4	4	4	4	4	4	4	4	4	7.55027	5.75924	4.4016	6.74332	5.87615	2.23958	5.64084	0.791063	8.49208	0.94312	0.908268	1.06517	0.973345	0.953159	0.922011	1.07337	1.0572	1.07995	0.972187	0.949505	1.07017
308081070	hypothetical protein [Zea mays]	323.948	67.64	3	14	40	82	14	14	14	14	14	14	14	14	14	11.5534	11.0882	10.3079	6.09969	3.75043	4.0908	7.91448	4.37081	3.12494	1.01658	1.05485	0.843192	0.946598	1.0735	0.962612	0.953228	1.0519	1.01909	0.971539	0.994237	1.00807
620597319	uncharacterized protein LOC100216750 [Zea mays]	323.019	39.38	1	2	8	125	6	6	6	6	6	6	6	6	6	9.07371	24.8356	6.61801	5.40675	6.52867	5.14949	6.88496	9.02884	7.06848	1.00096	1.21058	0.984732	0.926165	1.05139	0.973621	0.899003	0.92931	0.916866	1.06542	0.983725	0.91506
226528152	calnexin precursor [Zea mays]	322.559	45.88	1	8	27	87	9	9	9	9	9	9	9	9	9	9.97013	9.24734	1.97763	19.13	11.9196	13.2162	13.4061	8.97706	26.451	1.17889	1.18501	0.935128	1.03035	1.13648	1.13595	0.838997	0.906455	0.765151	1.09968	1.10093	0.836868
162458735	protein SUPPRESSOR OF GENE SILENCING 3 homolog [Zea mays]	320.558	45.79	4	30	30	82	61	61	61	61	61	61	61	61	61	6.38918	6.94756	6.93099	6.14588	4.48435	4.68862	6.39838	6.64715	6.383	0.984678	1.01823	1.02483	1.00144	1.00191	0.970077	1.03525	0.97619	0.976496	1.00925	0.991141	0.995979
212721968	putative translation elongation/initiation factor family protein [Zea mays]	320.232	55.78	2	5	22	80	8	8	8	8	8	8	8	8	8	8.40513	4.73759	4.4291	6.01256	3.39097	3.96935	1.30065	7.20013	10.7529	0.981612	0.982082	1.02356	0.883396	0.897747	0.880359	1.1179	1.15724	1.18836	0.995751	0.887168	1.1545
670438640	PREDICTED: probable isoleucine--tRNA ligase, cytoplasmic [Zea mays]	320.226	37.2	1	14	41	82	13	13	13	13	13	13	13	13	13	5.02934	4.55875	4.09076	5.18134	4.12378	5.52891	6.78659	7.72286	9.30444	1.03891	0.993307	0.97472	1.13199	1.0982	1.13075	0.825816	0.87517	0.845858	1.00231	1.12031	0.848948
670393485	PREDICTED: uncharacterized protein LOC100280237 isoform X1 [Zea mays]	319.088	41.08	2	15	37	78	21	21	21	21	21	21	21	21	21	4.74247	7.03911	7.99136	5.23808	4.93056	3.71266	6.47147	8.00926	8.10586	1.06332	1.02059	1.0199	1.05087	1.00707	1.02632	0.948478	0.92961	0.948366	1.0346	1.02809	0.942151
803378391	plasma membrane ATPase [Zea mays]	319.075	38.59	3	5	35	74	7	7	7	7	7	7	7	7	7	6.84614	7.36676	5.97712	5.58296	4.36885	7.00403	5.79322	23.5511	5.74762	1.38652	1.19635	1.14175	1.08022	1.04037	1.08932	0.752903	0.733481	0.750314	1.24154	1.06997	0.745566
670366489	PREDICTED: 14-3-3-like protein GF14-C [Zea mays]	317.161	66.02	2	4	19	87	5	5	5	5	5	5	5	5	5	8.45175	5.75089	19.6434	1.0787	3.99048	4.34882	1.88669	2.49882	1.01198	0.954662	0.787868	0.714235	0.797162	1.23104	1.01656	1.09277	1.15199	1.19269	0.818922	1.01492	1.14581
226499298	uncharacterized protein LOC100272769 [Zea mays]	316.982	71.36	1	30	30	82	67	67	67	67	67	67	67	67	67	7.084	7.41848	8.17869	5.68487	4.18638	5.25677	6.02265	6.39139	7.38137	1.01203	1.01331	0.939475	0.966392	0.987412	0.999059	0.99412	1.02215	1.02248	0.988272	0.984288	1.01292
670404517	PREDICTED: uncharacterized protein LOC100381466 isoform X1 [Zea mays]	316.933	45.41	2	6	19	89	11	11	11	11	11	11	11	11	11	20.447	13.0468	7.5956	3.724	4.66468	3.98132	9.23522	10.7036	9.39405	0.707822	0.664644	0.878881	0.909689	0.981329	1.03074	1.22596	1.2218	1.29438	0.750449	0.973921	1.24738
226502865	LOC100282820 [Zea mays]	316.815	51.61	1	6	24	82	11	11	11	11	11	11	11	11	11	6.5666	4.80217	4.65785	3.6063	5.075	1.2389	5.81084	1.63977	4.4692	1.07456	1.01988	1.12702	0.928573	0.881826	0.927615	1.04357	0.990939	1.05761	1.07382	0.912671	1.03071
212274469	uncharacterized protein LOC100191240 [Zea mays]	315.938	66.67	5	17	24	80	50	50	50	50	50	50	50	50	50	8.79343	11.2373	9.84076	8.53689	7.01785	6.12908	6.2199	9.92579	11.8625	1.01991	0.975036	0.916127	0.955911	0.991027	1.02529	1.01553	1.03548	1.07431	0.970358	0.990742	1.04177
670373018	PREDICTED: uncharacterized protein LOC100279874 isoform X1 [Zea mays]	315.546	31.56	7	13	31	73	17	17	17	17	17	17	17	17	17	4.30772	7.87422	9.47016	9.85096	15.5005	11.1015	5.83107	17.9134	21.4664	1.06525	0.958474	1.08601	1.05098	0.998583	0.996075	0.962678	0.994204	1.04447	1.03658	1.01521	1.00045
670425098	PREDICTED: eukaryotic translation initiation factor 4G-like [Zea mays]	314.897	27.57	1	28	46	78	38	38	38	38	38	38	38	38	38	7.46999	7.42438	6.65112	7.43071	4.08026	7.26826	5.65385	7.60187	8.50072	0.934828	1.02066	0.971888	1.01346	0.999704	0.980294	1.04465	1.03921	1.00889	0.975794	0.997819	1.03092
226492253	putative TCP-1/cpn60 chaperonin family protein isoform 1 [Zea mays]	313.67	49.82	1	27	27	82	63	63	63	63	63	63	63	63	63	5.76447	6.6484	5.08396	5.98675	5.53317	5.79394	6.43912	4.97507	8.12157	1.01918	0.974245	1.02031	1.01564	1.02572	1.04146	0.969518	0.966084	0.970035	1.00458	1.02761	0.968546
212721714	putative TCP-1/cpn60 chaperonin family protein isoform 1 [Zea mays]	313.583	53.83	4	1	27	87	3	3	3	3	3	3	3	3	3	1.60564	3.83525	4.63257	3.62824	0.521499	6.11183	5.02344	1.62735	3.7333	1.05467	0.885139	0.792962	0.952981	1.05258	1.16892	0.931405	1.00119	1.0881	0.910923	1.05816	1.0069
670414017	PREDICTED: uncharacterized protein LOC100384866 isoform X1 [Zea mays]	311.442	38.91	2	17	44	82	17	17	17	17	17	17	17	17	17	14.5665	5.90163	10.0883	4.10798	5.93478	4.42917	6.28312	7.03882	11.65	0.971364	0.998414	0.937079	1.00129	0.984125	1.03661	0.978221	1.03309	0.989477	0.968952	1.00734	1.00026
670403520	PREDICTED: uncharacterized protein LOC100277544 isoform X1 [Zea mays]	310.607	33.36	2	39	39	79	66	66	66	66	66	66	66	66	66	9.0263	8.44679	7.03926	7.63353	7.35444	7.15219	6.53332	5.81261	7.90319	0.972996	1.07289	0.930535	0.916603	0.978299	0.962534	1.07503	1.04576	1.08047	0.992142	0.952479	1.06709
670422390	PREDICTED: DNA (cytosine-5)-methyltransferase 1B-like isoform X9 [Zea mays]	309.815	33.96	12	5	49	77	4	4	4	4	4	4	4	4	4	11.3185	2.23924	1.15083	5.44795	9.12547	4.96402	8.96441	9.61313	17.5637	0.788679	0.978256	0.762626	1.33633	1.2361	1.24741	0.887552	0.852671	0.777254	0.843187	1.27328	0.839159
670417158	PREDICTED: heat shock 70 kDa protein 14-like [Zea mays]	309.574	33.81	1	11	34	90	11	11	11	11	11	11	11	11	11	9.01388	4.10487	5.36071	9.85297	4.50625	3.99434	4.93212	2.13299	6.47939	1.02912	1.00872	0.999075	1.0435	0.905818	0.926486	1.01778	1.05031	1.04892	1.0123	0.958603	1.03901
670421835	PREDICTED: DNA methyl transferase1 isoform X5 [Zea mays]	308.625	33.96	9	5	49	77	4	4	4	4	4	4	4	4	4	4.09973	8.7208	8.45212	27.3631	22.4293	17.288	11.5973	17.9419	12.901	0.983849	0.986212	0.982017	0.6979	0.728499	0.724943	1.33753	1.31906	1.27185	0.984026	0.717114	1.30948
226530941	LOC100280449 [Zea mays]	308.04	53.73	2	6	27	73	7	7	7	7	7	7	7	7	7	7.95914	2.60494	2.82638	6.58833	5.77487	7.87149	3.32693	5.84916	8.49379	1.17994	0.924737	1.01724	0.930996	0.931851	1.00437	0.995705	1.00726	1.05098	1.04064	0.95574	1.01798
670413803	PREDICTED: argonaute104 isoform X5 [Zea mays]	307.736	41.12	6	36	39	80	51	51	51	51	51	51	51	51	51	8.35311	5.47863	4.86249	4.37822	4.62888	5.42005	5.80101	4.55299	5.34406	0.959979	0.994533	1.04699	0.964134	0.92515	0.946753	1.01804	1.07126	1.06412	1.0005	0.945346	1.05114
670436252	PREDICTED: uncharacterized protein LOC100304315 isoform X1 [Zea mays]	306.964	34.98	2	22	33	80	37	37	37	37	37	37	37	37	37	8.94726	9.29049	5.66855	7.40785	7.00603	6.63112	6.79645	7.91927	10.0347	1.15374	1.07794	1.1092	0.947073	0.913947	0.94431	0.958132	0.986471	0.997946	1.11363	0.93511	0.980849
670375925	PREDICTED: eukaryotic translation initiation factor isoform 4G-1-like [Zea mays]	306.77	50.76	1	25	39	79	38	38	38	38	38	38	38	38	38	6.94163	8.08985	7.01108	4.52059	4.91455	4.94266	6.18467	4.6618	6.22741	0.962237	0.988607	0.951052	1.00824	1.03003	1.02863	1.01077	0.990923	1.02265	0.967298	1.0223	1.00812
162463414	alpha-1,4-glucan-protein synthase [UDP-forming] [Zea mays]	306.058	65.38	3	2	21	76	6	6	6	6	6	6	6	6	6	8.11717	5.84242	6.21273	3.96495	6.56964	5.88149	5.28525	3.43198	7.71255	1.14752	1.07231	0.988069	0.942648	0.961773	0.963821	0.998416	0.997095	1.00933	1.0693	0.956081	1.00161
670413154	PREDICTED: uncharacterized protein LOC100280420 isoform X1 [Zea mays]	305.657	32.99	3	45	45	82	67	67	67	67	67	67	67	67	67	6.0487	5.02051	6.26486	5.51097	5.82941	5.55409	6.52473	5.64789	7.76085	1.02726	1.00032	1.01238	1.0611	0.999813	1.06573	0.91607	0.951331	0.948007	1.01332	1.04221	0.938469
162457709	ascorbate peroxidase2 [Zea mays]	305.179	54	1	8	12	103	23	23	23	23	23	23	23	23	23	8.0713	11.7614	5.71884	9.86776	6.77643	8.73319	9.03649	8.02001	12.9977	1.00999	1.02186	1.02969	1.00956	0.992573	1.00324	0.984784	0.981873	0.988211	1.02051	1.00179	0.984956
670386791	PREDICTED: LOW QUALITY PROTEIN: ATP synthase subunit alpha, mitochondrial [Zea mays]	305.096	35.24	1	16	19	91	71	71	71	71	71	71	71	71	71	8.15776	7.74665	7.33727	6.60926	8.12511	6.02203	7.10512	6.34479	6.28659	1.1445	1.07295	1.08539	0.921806	0.907889	0.954844	0.977554	0.970242	1.00241	1.10095	0.92818	0.983401
670394441	PREDICTED: uncharacterized protein LOC100383873 isoform X1 [Zea mays]	304.768	40.2	4	49	49	82	67	67	67	67	67	67	67	67	67	7.72528	7.09105	6.4154	6.33275	4.53003	5.10866	5.80877	6.41627	7.02456	1.02118	0.978148	0.88128	0.924912	1.01337	1.02624	0.993426	1.09932	1.05706	0.960201	0.988175	1.04994
162464130	eukaryotic translation initiation factor 5A [Zea mays]	304.724	58.75	3	7	9	84	47	47	47	47	47	47	47	47	47	12.7164	13.4022	10.4742	9.18496	15.0365	10.3516	9.34807	10.1741	10.077	1.01004	0.97592	1.03791	1.03337	0.977481	1.01057	0.979017	1.02116	0.993338	1.00796	1.00714	0.99784
226490993	pre-mRNA-splicing factor 19 [Zea mays]	303.601	49.81	1	9	23	79	14	14	14	14	14	14	14	14	14	7.96305	8.93174	5.75974	9.17991	6.64171	2.21913	3.76907	3.23866	5.45781	1.01709	1.00028	1.02493	1.00192	0.995977	0.977566	1.0323	0.981182	0.994716	1.0141	0.99182	1.00273
670436789	PREDICTED: dynamin-2A-like isoform X1 [Zea mays]	302.773	47.94	2	18	49	87	18	18	18	18	18	18	18	18	18	8.14682	6.96938	4.67724	5.73234	6.0504	3.42271	5.37571	5.76983	5.57428	1.00317	0.965338	1.03107	1.02278	0.989942	0.997012	1.02947	0.984646	0.987536	0.999861	1.00325	1.00055
670431520	PREDICTED: uncharacterized protein LOC103635772 [Zea mays]	302.678	27.42	1	27	36	67	20	20	20	20	20	20	20	20	20	8.01483	5.06879	3.66514	5.15356	4.81526	6.01602	3.83885	3.81151	4.71074	1.01046	0.995229	1.06195	1.05086	0.993799	1.00534	0.973595	0.966095	1.00377	1.02255	1.01667	0.981154
226531388	LOC100285569 [Zea mays]	301.666	63.34	3	15	41	83	27	27	27	27	27	27	27	27	27	10.9099	11.667	6.61572	6.93086	6.15488	4.61721	8.60206	9.13202	9.26847	1.02487	1.02932	0.890649	0.910296	1.06012	1.00074	1.00824	1.09045	1.02405	0.98161	0.990385	1.04091
162463785	DNA (cytosine-5)-methyltransferase 1 [Zea mays]	300.525	37.94	1	15	33	78	14	14	14	14	14	14	14	14	14	17.683	7.92851	10.6352	5.27714	4.22792	2.74133	2.43644	5.93266	5.37963	0.730933	0.872128	0.712806	1.20404	1.11768	1.15498	1.07045	1.0404	0.996014	0.771956	1.1589	1.03562
670435425	PREDICTED: uncharacterized protein LOC100273873 isoform X1 [Zea mays]	300.495	42.19	4	14	32	74	16	16	16	16	16	16	16	16	16	5.28146	5.22318	6.00505	3.2525	5.7255	5.03978	8.18094	4.4223	6.4921	0.990662	0.997344	0.954137	1.05679	1.01005	1.04958	0.967646	0.96965	0.99813	0.980714	1.03881	0.978475
670361491	PREDICTED: alcohol dehydrogenase 1 isoform X1 [Zea mays]	299.819	59.1	2	13	18	86	43	43	43	43	43	43	43	43	43	12.3899	12.3327	15.9972	8.36051	12.8383	10.4832	11.9642	6.98722	11.4056	1.00339	0.883013	0.925452	0.945518	0.886979	1.02071	1.01897	1.03859	1.14678	0.937286	0.951069	1.06812
670443398	PREDICTED: uncharacterized protein LOC100381933 isoform X1 [Zea mays]	299.003	33.3	3	5	37	84	8	8	8	8	8	8	8	8	8	44.435	18.3228	4.71357	4.35172	3.24811	3.37319	13.1591	9.81231	17.3348	0.788388	0.981595	0.967875	1.11128	1.0218	1.02857	1.0144	1.10894	1.03343	0.91262	1.05388	1.05226
670381371	PREDICTED: tubulin beta-3 chain-like [Zea mays]	298.505	34.66	4	1	7	123	1	1	1	1	1	1	1	1	1										1.02362	1.04884	0.911162	0.999038	0.873302	0.990883	1.06249	1.0688	1.05736	0.994541	0.954408	1.06288
162458532	DNA replication licensing factor MCM3 homolog 2 [Zea mays]	297.816	51.17	9	5	37	72	5	5	5	5	5	5	5	5	5	13.7862	16.5766	8.64456	16.4134	4.55955	8.46679	4.60995	1.68873	13.308	0.988395	0.91875	0.93357	0.877889	0.896018	0.882574	1.22743	1.18543	1.19499	0.946905	0.885494	1.20262
670420201	PREDICTED: uncharacterized protein LOC100193726 isoform X1 [Zea mays]	297.732	37.73	2	3	31	74	3	3	3	3	3	3	3	3	3	4.19229	4.96403	0.295498	0.209751	2.65892	1.46427	0.379353	3.00828	19.6903	1.06345	1.04589	1.09844	0.9927	0.999291	0.945587	0.943888	0.969803	1.01473	1.06926	0.979193	0.976139
670384958	PREDICTED: uncharacterized protein LOC100501495 isoform X1 [Zea mays]	297.582	27.94	6	49	61	83	54	54	54	54	54	54	54	54	54	7.54816	7.55139	7.25791	6.74432	5.1837	5.12927	7.50586	7.59187	9.27585	1.02457	1.04021	1.00235	1.0764	1.03109	1.04456	0.950188	0.920644	0.902197	1.02238	1.05068	0.924343
226494853	LOC100285259 [Zea mays]	297.235	44.27	1	35	35	75	48	48	48	48	48	48	48	48	48	11.0968	14.3318	5.96701	8.48701	6.83366	4.63023	8.67681	10.6767	13.0016	0.773624	0.713893	0.92503	0.868358	0.868451	0.931178	1.23117	1.3125	1.33082	0.804182	0.889329	1.29149
226503019	malate dehydrogenase, cytoplasmic [Zea mays]	296.991	54.52	1	7	18	94	15	15	15	15	15	15	15	15	15	195.696	125.366	6.56151	124.341	74.4433	106.353	22.4486	17.2724	17.769	0.282138	0.281733	0.967933	0.330737	0.403643	0.337726	2.10616	2.08351	2.308	0.510601	0.357369	2.16589
363543385	guanine-nucleotide-exchange protein [Zea mays]	296.677	29.69	1	42	47	77	57	57	57	57	57	57	57	57	57	7.1436	7.08642	4.8802	5.64741	5.32242	2.42371	7.22424	7.47992	6.30004	1.05888	1.04371	0.947239	0.999372	1.00043	1.01494	0.981695	0.995746	0.966438	1.01661	1.00491	0.981293
670410007	PREDICTED: enhancer of mRNA-decapping protein 4-like [Zea mays]	296.591	34.9	2	25	45	79	31	31	31	31	31	31	31	31	31	19.8291	17.8669	7.32226	14.9894	17.1882	20.4222	29.9704	37.274	27.6929	0.981449	0.993293	1.04183	1.01829	1.01698	1.06479	0.972277	0.996241	1.01912	1.00552	1.03335	0.995879
670400180	PREDICTED: DNA-directed RNA polymerase V subunit 1 [Zea mays]	293.322	28.47	2	51	51	74	55	55	55	55	55	55	55	55	55	6.558	7.15005	4.34703	4.33318	5.70822	4.60057	4.71825	5.41689	6.12519	0.986039	0.988855	1.00039	1.01739	0.961327	0.97481	0.995305	1.03855	1.03226	0.991762	0.984509	1.02204
226528274	dynamin-2A [Zea mays]	292.46	50.71	2	20	50	85	18	18	18	18	18	18	18	18	18	7.4799	6.2639	8.02739	3.99833	7.62328	4.10332	7.51291	4.45351	8.25776	1.02075	1.02652	1.02026	1.03489	1.00509	1.03121	0.963789	0.939403	0.957306	1.02251	1.02373	0.953499
212723498	uncharacterized protein LOC100193340 [Zea mays]	292.197	56.31	1	9	30	74	15	15	15	15	15	15	15	15	15	5.74293	3.15649	8.79625	6.93656	5.54224	5.26957	7.34997	11.6571	9.42913	1.10197	0.969731	0.924861	0.958389	1.02083	1.08955	0.947553	1.04507	1.01988	0.998853	1.02292	1.00417
162461133	dehydrin [Zea mays]	292.108	57.44	5	20	23	75	40	40	40	40	40	40	40	40	40	9.43909	10.4133	4.76956	6.13901	6.18859	6.41294	6.65289	5.79341	7.21391	0.899783	0.842335	1.15073	0.981776	0.907074	0.89418	1.13613	1.11454	1.08339	0.964283	0.927677	1.11135
670379224	PREDICTED: eukaryotic translation initiation factor 4G-like isoform X2 [Zea mays]	291.25	28.22	8	27	45	71	29	29	29	29	29	29	29	29	29	7.95268	13.1541	6.75681	3.81502	5.98042	6.18737	5.79733	7.21558	6.97667	0.994888	0.993658	0.997043	1.00479	1.00069	1.00554	1.00988	0.970179	0.982833	0.995196	1.00368	0.98763
670383333	PREDICTED: uncharacterized protein LOC100273789 isoform X1 [Zea mays]	290.855	39.21	2	12	36	68	10	10	10	10	10	10	10	10	10	3.50417	8.13678	9.59431	3.01222	4.29673	4.6973	6.12953	5.12169	10.5175	1.04131	1.02567	1.12506	1.11597	1.00965	1.06414	0.8778	0.811579	0.823471	1.06401	1.06325	0.837617
226492613	hypothetical protein [Zea mays]	290.787	62.09	3	1	20	71	1	1	1	1	1	1	1	1	1										1.18648	1.11261	0.932363	0.910248	0.948822	0.979594	0.997695	1.09471	0.895563	1.07715	0.946221	0.99599
219363613	uncharacterized protein LOC100216623 [Zea mays]	290.737	50.28	7	8	9	81	52	52	52	52	52	52	52	52	52	11.5036	11.1513	8.14589	6.97865	7.12447	5.65419	6.31056	5.68526	5.73309	1.04194	1.00142	0.974196	0.969814	0.990876	1.0117	0.985145	1.0024	1.02358	1.00585	0.990797	1.00371
659928135	60S ribosomal protein L10-3 [Zea mays]	290.482	50.91	3	13	13	82	63	63	63	63	63	63	63	63	63	9.97352	8.07515	7.5505	6.12301	5.60114	5.07314	5.03396	6.66564	6.2818	0.918575	0.968827	0.960229	0.988755	1.01964	0.989208	1.02934	1.06494	1.03698	0.949211	0.999201	1.04375
212723038	uncharacterized protein LOC100194138 [Zea mays]	290.167	37.39	3	3	31	74	3	3	3	3	3	3	3	3	3	1.92438	9.84144	2.04712	2.52368	3.62283	2.04582	0.794116	0.210717	2.07434	1.0483	0.97949	1.03993	1.00801	1.01801	0.958392	0.943993	1.04586	1.04048	1.02257	0.994803	1.01011
670389603	PREDICTED: glutamate synthase 1 [NADH], chloroplastic-like isoform X1 [Zea mays]	289.047	23.6	15	8	47	72	10	10	10	10	10	10	10	10	10	5.37054	7.70166	3.63763	4.55351	3.20234	2.45107	6.51919	4.84336	7.78491	1.17919	1.06556	1.12892	1.01738	0.925841	1.00375	0.920838	0.899453	0.93928	1.12456	0.982324	0.919857
670367436	PREDICTED: protein DEK-like isoform X1 [Zea mays]	288.791	52.57	2	32	46	82	35	35	35	35	35	35	35	35	35	11.8919	7.22633	5.04819	6.61456	9.16292	5.6476	9.44457	6.58702	9.9285	0.941774	1.04558	1.08098	1.003	1.00474	0.991788	0.946935	1.00007	0.989882	1.02278	0.999843	0.978962
226505720	LOC100282190 [Zea mays]	287.908	44.86	1	6	25	75	18	18	18	18	18	18	18	18	18	6.00329	7.1363	8.28734	9.57805	5.60605	9.2338	7.17252	4.57521	10.1393	1.08291	0.96829	1.0202	0.996288	0.957736	0.928372	1.03716	1.01716	1.04025	1.0238	0.960799	1.03152
670383396	PREDICTED: uncharacterized protein LOC100273978 isoform X1 [Zea mays]	287.283	47.92	3	5	37	72	4	4	4	4	4	4	4	4	4	19.5298	24.1557	8.02364	2.26896	13.5715	2.46875	15.3398	21.122	7.4039	0.931655	0.868515	0.85428	1.02397	1.17438	1.029	1.02381	1.07129	1.03208	0.884817	1.07579	1.04239
673921629	40S ribosomal protein S19 [Zea mays]	286.377	65.52	1	2	11	106	1	1	1	1	1	1	1	1	1										1.026	1.13177	1.07994	0.967479	1.00227	0.926253	1.0232	0.899207	1.00663	1.07924	0.965335	0.976347
806638806	lipoxygenase [Zea mays]	286.354	40.92	2	12	37	74	12	12	12	12	12	12	12	12	12	7.81455	13.6159	5.71957	4.82023	4.94423	5.16578	9.37227	7.87924	6.53714	1.13975	1.11784	1.05236	0.997203	0.964467	0.941982	0.998615	0.959396	0.928511	1.10332	0.967884	0.962174
670374058	PREDICTED: uncharacterized protein LOC100383209 isoform X1 [Zea mays]	286.101	32.01	2	5	35	74	5	5	5	5	5	5	5	5	5	7.208	0.528071	2.92437	12.4272	4.82038	2.52563	9.88157	6.15636	4.58965	1.09524	1.15404	0.890327	0.944316	1.01839	1.02179	0.945266	0.984186	0.981796	1.04654	0.994832	0.970416
162458345	phosphoenolpyruvate carboxylase 2 [Zea mays]	285.712	45.09	5	29	44	72	35	35	35	35	35	35	35	35	35	9.25581	7.70605	4.34778	7.11633	6.91915	5.52309	5.28469	5.24593	5.13325	1.07747	1.01565	0.886823	0.865996	0.913569	0.958069	1.02121	1.15016	1.13764	0.993315	0.912545	1.10301
525342897	6-phosphogluconate dehydrogenase isoenzyme B isoform 1 [Zea mays]	285.252	48.76	2	5	22	71	11	11	11	11	11	11	11	11	11	11.7437	6.36618	4.38255	9.62661	15.3798	12.7962	4.27061	5.58332	5.89966	1.21153	1.10001	1.05061	0.795996	0.760504	0.766601	1.10338	1.18527	1.14805	1.12071	0.774367	1.14556
670408649	PREDICTED: LOW QUALITY PROTEIN: aminopeptidase M1-A-like [Zea mays]	285.043	39.48	2	33	34	76	53	53	53	53	53	53	53	53	53	6.42396	7.49993	7.49719	5.14728	5.37586	6.19786	6.07786	6.47839	6.74878	1.02517	0.990392	0.967156	1.03327	0.982402	1.02341	0.972325	0.998373	0.998444	0.99424	1.01303	0.989714
226493641	ruBisCO large subunit-binding protein subunit beta [Zea mays]	284.841	58.11	1	20	31	74	24	24	24	24	24	24	24	24	24	6.47963	5.00336	5.6587	5.60878	3.97648	3.97002	4.98345	4.62908	5.27989	1.1721	1.04812	0.968065	0.969402	0.945324	0.978273	1.00516	0.953189	0.993709	1.06276	0.964333	0.984021
670361112	PREDICTED: uncharacterized protein LOC100383890 isoform X1 [Zea mays]	284.124	39.82	2	31	31	69	42	42	42	42	42	42	42	42	42	6.56483	6.69722	7.098	5.45535	4.25656	4.96606	6.75539	4.57449	5.07194	1.00839	1.08255	1.0829	0.966614	0.966288	0.918944	0.985115	1.01197	1.00203	1.05795	0.950615	0.999704
212723854	uncharacterized protein LOC100192949 [Zea mays]	283.734	53.79	1	1	10	106	2	2	2	2	2	2	2	2	2	5.42205	6.80844	5.32944	2.53797	0.898955	8.88496	10.3603	0.492112	9.28696	0.966849	1.00694	0.969594	0.983949	1.00525	0.981684	1.01932	1.01705	1.05173	0.981128	0.990295	1.02937
226533140	hypothetical protein [Zea mays]	283.325	46.25	2	10	12	57	21	21	21	21	21	21	21	21	21	10.4033	10.2542	7.26012	16.0306	15.5228	18.4314	6.5855	4.69124	12.0352	1.09624	1.00323	1.10002	0.813708	0.816692	0.862107	1.09382	1.11376	1.16985	1.0665	0.830835	1.12581
670418095	PREDICTED: transcription elongation factor SPT6 isoform X1 [Zea mays]	283.005	29.53	3	44	47	74	50	50	50	50	50	50	50	50	50	5.53693	6.40589	5.49323	6.59422	6.4561	4.8072	4.93409	5.99973	7.75961	1.01114	1.00254	1.00494	1.01046	1.01035	0.992564	0.971242	1.01816	0.99324	1.00621	1.00446	0.994214
226506102	LOC100282671 [Zea mays]	282.381	39.63	4	3	25	74	5	5	5	5	5	5	5	5	5	2345.17	2345.17	2345.17	2345.17	2345.17	2345.17	2345.17	2.89267	2.17176	0.0164969	0.0145049	0.0131184	0.0131749	0.0116034	0.00963027	0.0126489	4.45196	4.5775	0.0147067	0.0114695	3.01404
162458316	brassinosteroid biosynthesis-like protein [Zea mays]	282.103	43.24	1	24	24	66	46	46	46	46	46	46	46	46	46	6.74136	8.17071	7.60894	8.82323	5.15918	7.1004	6.98793	6.57806	7.28944	1.00414	1.01013	0.878892	1.05039	1.14082	1.16905	0.856773	0.93263	0.892511	0.964387	1.12009	0.893971
212723086	uncharacterized protein LOC100192723 [Zea mays]	282.056	65.98	1	1	7	66	12	12	12	12	12	12	12	12	12	2.62103	7.59992	3.48346	1.92933	7.67422	2.41578	3.17562	3.43793	8.66033	1.00814	0.96929	1.04672	0.998768	1.00069	0.9662	0.986156	1.00162	1.03376	1.00805	0.988552	1.00718
670425578	PREDICTED: protein transport protein Sec31A-like isoform X2 [Zea mays]	281.606	25.16	3	8	26	68	15	15	15	15	15	15	15	15	15	7.67276	3.10781	4.75793	5.99974	5.54643	4.28432	10.8806	13.5534	11.9953	1.04545	0.95829	1.05803	1.06784	1.07287	1.07042	0.896148	0.896835	0.879631	1.02059	1.07037	0.890871
670359280	PREDICTED: uncharacterized protein LOC100276359 isoform X1 [Zea mays]	281.516	51.09	2	30	47	73	30	30	30	30	30	30	30	30	30	10.6157	6.78226	6.06589	4.87478	5.4974	8.51646	4.5149	8.046	7.11207	0.944041	1.04717	1.04097	1.10397	1.08633	0.97763	0.972757	0.92497	0.913019	1.01073	1.05597	0.936915
670362580	PREDICTED: probable methionine--tRNA ligase [Zea mays]	281.409	51.25	1	8	32	62	6	6	6	6	6	6	6	6	6	6.24075	3.47393	4.53621	6.3496	4.30322	3.36208	11.1231	11.5167	19.0195	1.04483	0.990491	1.05588	1.0777	1.00833	1.07374	0.885795	0.851389	0.883455	1.0304	1.05325	0.873546
212274759	uncharacterized protein LOC100191314 [Zea mays]	281.163	53.71	2	8	21	78	12	12	12	12	12	12	12	12	12	8.75174	7.22067	22.1385	3.89994	6.38767	6.24321	3.82526	2.7024	4.71226	0.974941	0.947028	0.882544	0.970509	0.920126	0.917191	1.11092	1.10085	1.18338	0.934838	0.935942	1.13171
840086659	NADPH producing dehydrogenase of the oxidative pentose phosphate pathway [Zea mays]	278.75	56.88	1	6	23	67	5	5	5	5	5	5	5	5	5	3.65038	2.88856	2.15274	4.85109	4.08822	3.26899	0.663578	4.00364	9.24224	1.16478	1.05178	1.00238	1.0388	1.07132	1.14709	0.8093	0.876115	0.834591	1.07298	1.08574	0.840002
670432062	PREDICTED: carbamoyl-phosphate synthase large chain, chloroplastic-like [Zea mays]	278.701	35.09	1	11	37	69	15	15	15	15	15	15	15	15	15	20.455	14.6682	12.0484	14.109	12.2518	18.2363	10.5219	24.3237	17.4003	0.947782	0.920548	0.985242	1.03239	0.986343	1.11661	0.936007	1.05153	0.985442	0.95119	1.04511	0.990992
670393858	PREDICTED: elongation factor 1-gamma 2 isoform X1 [Zea mays]	278.48	47.83	3	7	19	76	10	10	10	10	10	10	10	10	10	8.6834	3.54239	3.4677	7.64428	2.96559	3.55742	6.39548	6.43292	4.34282	1.05372	0.998056	0.957438	0.917391	0.918047	1.01935	1.02805	1.07281	1.0268	1.00307	0.951596	1.04255
670431622	PREDICTED: phosphoglycerate kinase, chloroplastic-like [Zea mays]	278.398	26.32	1	5	16	69	6	6	6	6	6	6	6	6	6	4.37165	6.6762	5.98646	7.80706	5.5327	1.24717	4.16991	6.78628	5.1711	0.98448	0.966913	0.985688	0.966334	0.962847	1.00628	1.02821	1.02737	1.06857	0.979027	0.978486	1.04138
670359603	PREDICTED: uncharacterized protein LOC100279549 isoform X2 [Zea mays]	278.148	62.08	4	6	26	69	8	8	8	8	8	8	8	8	8	23.6469	6.57832	11.3421	7.19841	16.7183	4.47067	20.2128	14.2711	9.13001	1.27552	1.06892	1.15513	0.940316	0.871721	0.908347	0.993299	0.945341	0.978967	1.16652	0.906795	0.972535
670444728	PREDICTED: polyphenol oxidase I, chloroplastic-like [Zea mays]	278.064	45.02	1	23	23	63	41	41	41	41	41	41	41	41	41	17.5095	10.9437	8.76956	7.36235	11.1162	6.74894	15.4506	9.88427	11.9617	1.15984	1.16449	0.862397	1.05842	0.968634	1.06085	0.821002	0.892346	1.0223	1.06224	1.0293	0.911881
162464180	40S ribosomal protein S8 [Zea mays]	277.947	49.32	5	5	11	72	16	16	16	16	16	16	16	16	16	23.5401	28.9244	11.8723	20.5418	16.5094	11.8867	16.6138	36.4603	22.7743	0.880891	0.853189	0.957275	0.980664	0.950132	1.01835	0.940768	1.08712	1.10139	0.897118	0.983047	1.04309
226528389	GTP-binding protein PTD004 [Zea mays]	277.527	69.21	2	25	25	70	52	52	52	52	52	52	52	52	52	7.17099	8.51653	6.39933	7.41907	5.20884	4.92586	5.70223	6.36602	8.42171	1.00805	0.965637	1.01487	0.940716	0.946487	0.990257	1.01769	1.06502	1.04766	0.996186	0.959153	1.04346
670405983	PREDICTED: stromal 70 kDa heat shock-related protein, chloroplastic-like [Zea mays]	276.944	40.41	2	2	29	71	2	2	2	2	2	2	2	2	2	5.87839	9.25162	3.53229	5.1702	2.12283	1.39648	2.04046	5.80695	2.729	0.960161	0.967924	1.04525	1.16217	1.0717	1.07913	0.859639	0.923452	0.89242	0.991113	1.10433	0.891837
670360970	PREDICTED: uncharacterized protein LOC100383411 isoform X1 [Zea mays]	276.936	26.42	4	3	24	59	2	2	2	2	2	2	2	2	2	0.593849	3.03191	8.02192	9.72814	2.67548	4.07586	17.3319	6.28445	6.54783	1.1075	1.27521	1.11892	1.04513	1.00593	1.07782	0.735861	0.880155	0.776813	1.16721	1.04296	0.79761
670439581	PREDICTED: probable nucleolar protein 5-2 [Zea mays]	275.946	55.87	8	10	30	70	10	10	10	10	10	10	10	10	10	8.74088	8.39462	12.8552	7.17444	4.55648	8.3493	5.7455	2.07377	7.61148	0.899488	0.981129	0.811408	1.00878	1.05969	1.0294	0.999918	1.0868	1.06094	0.897341	1.03262	1.04922
670445774	PREDICTED: chaperone protein ClpC1, chloroplastic-like [Zea mays]	275.511	43.65	11	16	40	71	24	24	24	24	24	24	24	24	24	9.77486	9.27234	6.18553	4.59445	8.69818	7.76428	7.08489	6.78503	10.5732	1.01226	1.00867	0.952951	0.959158	0.994405	1.01549	1.02994	1.00935	1.04343	0.991295	0.989684	1.02757
226506726	uncharacterized protein LOC100273717 [Zea mays]	275.067	61.31	4	6	25	77	6	6	6	6	6	6	6	6	6	4.33981	1.90575	1.76382	3.3562	2.53031	2.46138	3.77351	3.08577	5.63869	1.07944	0.970336	0.968228	0.97567	0.915668	0.990964	0.997128	1.05196	1.07395	1.006	0.960767	1.04101
802083942	formate--tetrahydrofolate ligase [Zea mays]	274.804	41.34	1	25	25	61	46	46	46	46	46	46	46	46	46	7.82302	8.43007	6.6153	6.44887	5.21557	5.78932	8.36058	7.54349	8.59607	1.0344	0.938803	0.976084	1.0717	1.03809	1.09599	0.916399	0.933438	0.951505	0.983095	1.06859	0.93378
308081801	Rab GDP dissociation inhibitor alpha [Zea mays]	274.727	55.51	2	4	21	67	3	3	3	3	3	3	3	3	3	0.37571	1.38017	2.8161	1.75951	1.67276	1.59338	2.4245	0.161748	0.853581	0.999339	0.90553	1.10652	1.00491	0.960419	0.987688	1.00945	1.02076	0.967945	1.00379	0.984338	0.999385
670417691	PREDICTED: guanosine nucleotide diphosphate dissociation inhibitor 2-like [Zea mays]	274.638	55.51	4	5	21	67	4	4	4	4	4	4	4	4	4	5.85008	3.37028	7.06319	0.288783	3.71777	1.52652	5.49107	3.57304	4.35096	1.04615	0.964842	1.00252	0.951029	0.933494	1.02912	1.00341	1.05104	1.01179	1.0045	0.971216	1.02208
670428957	PREDICTED: uncharacterized protein LOC100384708 isoform X1 [Zea mays]	274.431	43.79	2	31	44	68	35	35	35	35	35	35	35	35	35	6.73195	10.5314	6.50714	8.99345	5.73001	5.1297	5.52079	6.36543	10.3907	1.02716	0.978668	0.89811	0.94415	0.981549	1.0263	0.991538	1.06573	1.04647	0.967981	0.983999	1.03458
162460508	allene oxide synthase1 [Zea mays]	274.29	53.73	1	13	26	67	27	27	27	27	27	27	27	27	27	14.9094	12.2533	9.01424	10.1103	11.3254	8.57828	10.0779	18.5328	21.8169	1.14609	1.01121	1.06847	1.09418	1.03991	1.11286	0.855462	0.818004	0.817006	1.07526	1.08232	0.830157
670430585	PREDICTED: dynamin-related protein 5A-like [Zea mays]	274.072	57.31	1	4	35	67	7	7	7	7	7	7	7	7	7	3.40729	6.36687	4.81696	11.4728	6.89742	5.20943	5.83331	6.83606	2.74386	0.965267	1.00819	0.948193	0.984774	1.00866	0.994983	1.01266	1.05866	1.01929	0.973882	0.99614	1.0302
212274827	uncharacterized protein LOC100191507 [Zea mays]	273.723	54.34	2	16	25	65	25	25	25	25	25	25	25	25	25	5.90912	5.12534	5.66881	6.13076	3.69275	4.57127	6.94548	4.42742	7.30739	1.02189	1.04028	0.971378	0.957772	0.975221	1.00662	0.971128	1.01982	1.01111	1.01118	0.97987	1.00068
673921730	translationally-controlled tumor protein homolog [Zea mays]	273.277	79.64	2	3	15	69	6	6	6	6	6	6	6	6	6	2.77219	3.86987	7.27323	0.776692	1.58117	12.5203	13.6721	7.58461	14.1137	1.13963	1.02993	0.927699	0.915693	0.93149	0.976681	1.07119	1.06404	1.00172	1.03242	0.941288	1.04565
670374421	PREDICTED: TPR domain containing protein isoform X1 [Zea mays]	272.997	56.74	7	21	21	59	36	36	36	36	36	36	36	36	36	16.8469	9.84985	10.8536	6.42747	9.21932	10.7826	10.5531	11.0919	9.73714	0.905443	0.986929	0.97374	1.09203	1.05804	1.06823	0.913421	0.949219	0.95041	0.955371	1.07277	0.937683
670359727	PREDICTED: uncharacterized protein LOC100280404 isoform X1 [Zea mays]	271.788	49.87	2	6	28	59	4	4	4	4	4	4	4	4	4	11.1513	10.1623	12.4154	31.32	1.28827	11.014	6.4276	19.4951	19.7046	1.03165	1.01537	1.07285	0.870816	0.854903	0.927468	1.0157	1.05315	1.15876	1.03996	0.884396	1.07587
670428266	PREDICTED: LOC100281485 isoform X1 [Zea mays]	271.318	44.03	2	25	26	62	34	34	34	34	34	34	34	34	34	7.80145	5.25759	5.27596	5.09004	5.34217	4.58625	8.05431	6.10813	5.0628	0.988737	0.97688	1.01226	0.98333	0.972225	0.999607	0.997523	1.01807	1.0223	0.992625	0.985054	1.01263
226507400	aconitase2 [Zea mays]	271.024	36.46	4	2	33	71	2	2	2	2	2	2	2	2	2	6.61002	1.59156	2.96803	6.4257	3.85797	10.5151	19.6293	5.0175	12.3681	1.38144	1.22337	1.25612	1.06395	0.972975	1.00974	0.772473	0.773242	0.644919	1.28698	1.01555	0.730211
670413890	PREDICTED: uncharacterized protein LOC100383943 isoform X2 [Zea mays]	270.681	17.72	4	60	60	71	51	51	51	51	51	51	51	51	51	7.24899	6.7078	5.89727	7.38129	6.15044	5.75674	6.92062	7.46199	8.21712	1.00466	0.998059	1.0214	1.07199	0.976064	0.974792	1.00455	1.00698	0.980961	1.00804	1.00762	0.997497
670419490	PREDICTED: sister chromatid cohesion protein PDS5 homolog A [Zea mays]	270.407	32.28	3	24	49	73	24	24	24	24	24	24	24	24	24	6.39683	6.46922	3.85048	4.23842	7.84336	4.01854	7.6054	5.88459	11.249	1.06613	0.987973	1.04758	1.0757	0.980251	0.982235	0.989697	0.961951	0.942271	1.0339	1.01273	0.96464
670430387	PREDICTED: probable chromatin-remodeling complex ATPase chain isoform X1 [Zea mays]	269.899	39.02	3	7	48	76	8	8	8	8	8	8	8	8	8	12.8647	5.43528	8.46984	7.91906	4.7403	3.46976	3.67553	10.2392	13.1169	0.980461	1.05855	0.963053	1.0276	0.994246	1.00989	0.970893	1.01124	1.00134	1.00069	1.01058	0.994493
670392698	PREDICTED: uncharacterized protein LOC100272450 isoform X1 [Zea mays]	268.479	34.97	2	12	23	60	13	13	13	13	13	13	13	13	13	5.24481	6.72054	6.31834	7.55233	4.86365	10.388	14.5641	10.8167	6.74308	0.962579	0.982418	0.967316	1.01057	1.0178	0.978844	0.992257	1.02792	1.00189	0.970771	1.0024	1.00736
670414900	PREDICTED: interactor of constitutive active ROPs 2, chloroplastic-like isoform X3 [Zea mays]	268.193	62.82	4	36	37	65	54	54	54	54	54	54	54	54	54	9.1484	9.42378	11.6522	8.6667	10.32	7.56656	8.60289	11.2597	13.0571	0.795701	1.03573	0.75658	1.02805	1.17703	1.06876	1.03154	0.968061	1.01225	0.862672	1.09128	1.00395
670413625	PREDICTED: uncharacterized protein LOC100381411 isoform X1 [Zea mays]	267.159	31.52	2	46	46	70	57	57	57	57	57	57	57	57	57	6.39617	4.4109	5.69808	4.72725	4.83976	3.6965	5.53394	5.38436	6.42319	1.04509	0.97548	1.04921	1.02947	0.966522	1.00243	0.986442	0.990375	0.98122	1.02326	0.999476	0.986013
670394179	PREDICTED: uncharacterized protein LOC100381789 isoform X1 [Zea mays]	267.057	29.69	3	21	45	70	13	13	13	13	13	13	13	13	13	13.5737	11.809	18.0576	13.1113	16.2779	15.06	18.7515	18.824	10.1845	0.772889	0.83602	0.783397	1.1674	1.12347	1.20793	1.01542	0.992594	0.947564	0.797435	1.16626	0.985194
226495067	uncharacterized LOC100280354 [Zea mays]	266.982	40.68	2	2	29	70	2	2	2	2	2	2	2	2	2	2.4084	1.36555	10.9842	2.41959	1.50361	6.89768	0.774264	2.36656	3.7961	1.0079	0.917554	1.01576	1.05487	0.998852	0.977031	0.992031	1.01266	1.03263	0.980403	1.01025	1.01244
670430182	PREDICTED: ATP-citrate synthase beta chain protein 1 [Zea mays]	266.061	42.11	3	15	20	60	27	27	27	27	27	27	27	27	27	8.14534	7.82074	8.30118	5.85094	6.72265	4.39453	5.73548	7.85824	11.3863	1.0445	0.95782	1.05985	1.00803	0.985549	0.98435	1.00018	0.994591	1.0131	1.02072	0.992642	1.00262
670372964	PREDICTED: putative DEAD-box ATP-dependent RNA helicase family protein isoform X1 [Zea mays]	265.145	41.11	2	2	29	74	3	3	3	3	3	3	3	3	3	6.41962	2.88635	2.07291	0.825139	4.41565	3.42984	4.89489	1.95169	10.5111	1.07551	1.05527	1.06415	0.877783	0.953586	0.878707	1.0271	1.02405	1.08699	1.06497	0.903359	1.04605
226505372	dynamin-related protein 1A [Zea mays]	264.97	57.31	1	4	35	66	7	7	7	7	7	7	7	7	7	5.77733	5.39585	4.82199	4.3314	5.28593	5.43983	9.5095	3.84083	2.15567	1.01718	1.03258	0.908708	0.996557	1.03555	1.10384	1.01648	0.947259	0.939417	0.986155	1.04532	0.967719
670427315	PREDICTED: uncharacterized protein LOC100193296 isoform X1 [Zea mays]	264.919	48.7	3	3	35	66	1	1	1	1	1	1	1	1	1										1.03529	1.02158	0.892785	0.799693	0.785949	0.808343	1.24584	1.24542	1.26957	0.98322	0.797995	1.25361
670382992	PREDICTED: uncharacterized protein LOC100216960 isoform X1 [Zea mays]	264.871	45.36	4	57	57	78	67	67	67	67	67	67	67	67	67	6.38735	7.04284	6.53515	6.46748	4.54827	5.62887	5.63069	5.78608	8.00856	0.965861	1.027	0.996448	1.03588	1.02244	0.992353	0.980888	0.99565	0.982255	0.996438	1.01689	0.986264
212275496	chaperone DNA J2 [Zea mays]	264.563	46.54	2	3	26	65	9	9	9	9	9	9	9	9	9	19.9867	21.9883	23.5439	14.1838	8.48044	26.6807	16.3978	18.3855	24.9596	0.962899	0.912954	0.929716	1.07244	1.06293	1.07683	1.04941	1.03743	0.991967	0.93519	1.07074	1.02627
670428845	PREDICTED: uncharacterized protein LOC100383446 isoform X1 [Zea mays]	263.099	40.95	4	3	34	67	5	5	5	5	5	5	5	5	5	6.38042	5.51531	4.43293	1.253	5.18576	7.50505	4.14341	1.87234	3.57485	1.03185	1.02189	1.06363	1.00968	0.971309	1.00274	0.960474	0.951271	0.991691	1.03912	0.994579	0.967812
670439552	PREDICTED: beta-adaptin-like protein C [Zea mays]	261.987	32.63	1	1	29	64	1	1	1	1	1	1	1	1	1										1.1167	1.02611	1.06756	0.772406	0.798832	0.773536	1.14849	1.17023	1.26843	1.07012	0.781591	1.19572
226529790	putative TCP-1/cpn60 chaperonin family protein [Zea mays]	261.905	38.88	4	3	25	72	5	5	5	5	5	5	5	5	5	5.69692	14.3069	21.1196	2.44832	6.33946	4.67382	3.52188	5.34902	6.00363	1.06403	0.931769	0.849561	1.02909	1.07459	1.13304	0.897665	0.964768	0.926846	0.948452	1.07891	0.929759
670406070	PREDICTED: threonine--tRNA ligase, mitochondrial-like [Zea mays]	261.812	42.22	1	10	32	69	20	20	20	20	20	20	20	20	20	3.3942	5.35338	3.11717	3.63065	2.41657	5.26372	5.9406	3.24673	6.27002	1.02856	0.994066	0.93176	0.954679	0.989485	1.03243	0.969719	1.06117	1.04713	0.984795	0.992197	1.02601
226500324	LOC100281571 [Zea mays]	261.164	45.63	1	8	25	63	14	14	14	14	14	14	14	14	14	8.52166	5.40447	9.9481	8.26302	6.10738	6.52592	7.13902	10.2624	8.4375	0.966494	1.0011	1.01996	1.02494	1.01669	1.02778	0.951208	0.985491	0.979626	0.995851	1.02314	0.972108
162463394	lipoxygenase6 [Zea mays]	260.852	49.66	1	37	37	63	45	45	45	45	45	45	45	45	45	9.09291	9.27947	7.05443	8.20977	8.02306	6.2183	8.99799	6.1717	5.81018	1.21037	1.04834	1.00524	0.835527	0.800041	0.852643	1.18124	1.07868	1.13041	1.08798	0.829404	1.13011
931717195	LOC100285961 [Zea mays]	260.507	52.87	1	6	33	75	8	8	8	8	8	8	8	8	8	4.81293	8.87157	5.83012	5.61428	1.31156	4.20062	5.6148	3.14797	4.91463	1.01098	0.941733	0.933608	0.935659	1.01956	1.0429	1.00843	1.02877	1.01762	0.962107	0.999371	1.01827
670363545	PREDICTED: beta-adaptin-like protein C [Zea mays]	260.249	32.4	1	1	29	64	1	1	1	1	1	1	1	1	1										1.12477	1.02147	1.11765	0.991106	0.987206	0.973311	1.00746	0.915916	0.911318	1.08796	0.983874	0.944897
308081024	uncharacterized LOC100501699 [Zea mays]	260.161	39.97	1	1	28	72	1	1	1	1	1	1	1	1	1										0.978665	0.962707	1.10331	0.887508	0.928308	0.901884	1.13213	1.08638	1.05769	1.01489	0.9059	1.09206
226493566	uncharacterized LOC100280242 [Zea mays]	260.123	40.59	5	33	34	66	38	38	38	38	38	38	38	38	38	4.68616	7.2053	6.05762	5.43608	3.41059	3.4913	5.28546	5.21757	5.88618	0.995709	0.981814	0.973851	1.06324	1.01937	1.03282	0.974216	0.968331	0.982464	0.983791	1.03848	0.975004
670377358	PREDICTED: putative aconitate hydratase, cytoplasmic isoform X2 [Zea mays]	259.87	33.7	4	1	31	68	2	2	2	2	2	2	2	2	2	6.02504	11.0285	2.52305	18.9872	25.4515	10.0786	4.0895	0.717799	1.32274	1.61228	1.27734	1.67748	0.251912	0.277488	0.229385	1.43079	1.26857	1.48924	1.52236	0.252928	1.3962
670399836	PREDICTED: T-complex protein 1 subunit gamma-like [Zea mays]	259.765	45.76	1	5	32	73	4	4	4	4	4	4	4	4	4	2.54919	3.96271	3.26631	9.38943	4.38349	5.13841	6.4597	7.61402	7.59427	0.999253	0.999981	0.956851	0.991484	1.02964	1.10185	0.910109	0.981871	1.01096	0.985362	1.04099	0.967645
226505920	uncharacterized protein LOC100273125 [Zea mays]	259.664	72.43	2	7	14	66	6	6	6	6	6	6	6	6	6	7.66278	5.41472	3.90012	10.8297	6.6961	5.06002	7.48843	6.12431	6.8044	1.02801	1.03777	1.01846	0.970795	0.918517	0.971061	1.00269	1.07655	1.0429	1.02808	0.953458	1.04071
162460920	bifunctional aspartokinase/homoserine dehydrogenase 1, chloroplastic precursor [Zea mays]	258.924	42.61	2	25	38	69	38	38	38	38	38	38	38	38	38	5.75425	7.74521	4.57648	4.80067	4.39044	5.60493	7.09644	5.57196	9.41755	1.00905	0.95808	1.02261	1.06381	1.0154	1.0753	0.900858	0.959263	0.926811	0.996582	1.0515	0.928977
670440187	PREDICTED: probable methionine--tRNA ligase isoform X1 [Zea mays]	258.847	47.38	2	6	30	58	4	4	4	4	4	4	4	4	4	4.21071	9.40919	10.0861	1.79981	3.35547	6.01767	4.02206	2.49284	2.08998	1.02319	0.943694	1.08712	0.994928	1.024	0.976286	0.977976	0.97655	1.03316	1.018	0.998403	0.995897
670388401	PREDICTED: structural maintenance of chromosomes protein 2-1-like isoform X1 [Zea mays]	258.539	34.19	2	43	43	64	49	49	49	49	49	49	49	49	49	5.7462	7.04254	7.11865	7.1617	6.17198	4.76647	7.15284	6.19507	6.34018	0.951217	0.959801	0.926127	1.02956	1.02384	1.02593	1.01665	1.00856	1.02393	0.945715	1.02644	1.01638
670394157	PREDICTED: uncharacterized protein LOC100381748 isoform X7 [Zea mays]	258.033	30.4	12	21	39	71	23	23	23	23	23	23	23	23	23	7.2995	6.53753	6.22971	5.16666	5.021	3.94706	6.43332	6.23678	6.76581	1.00787	0.992318	1.0123	0.96645	0.957609	0.964932	1.0618	1.0144	1.06765	1.00416	0.962997	1.04795
226491586	40S ribosomal protein SA [Zea mays]	257.74	39.94	5	2	12	87	5	5	5	5	5	5	5	5	5	12.7975	16.523	1.93823	3.70974	9.29638	16.3084	14.2119	1.6959	3.26004	0.917364	0.946483	0.962202	0.971219	1.03621	0.904575	0.967543	1.01391	1.10161	0.942017	0.970668	1.02769
293333684	uncharacterized LOC100382805 [Zea mays]	257.612	58.28	1	10	33	67	19	19	19	19	19	19	19	19	19	6.75458	8.37165	6.33064	5.38136	6.04694	5.44358	8.45706	7.27945	9.04348	1.04311	1.0039	1.02758	1.03815	1.03845	1.06791	0.906259	0.919599	0.920581	1.02487	1.04817	0.91548
670397929	PREDICTED: LOW QUALITY PROTEIN: enhancer of mRNA-decapping protein 4-like [Zea mays]	257.494	32.61	1	18	40	70	21	21	21	21	21	21	21	21	21	8.77481	9.03611	9.19605	8.63163	11.64	7.80528	16.8331	9.83818	10.7065	1.02379	0.977169	1.00579	0.996066	0.943842	0.988092	1.04794	1.08012	1.09695	1.00225	0.976	1.075
226492191	uncharacterized protein LOC100274445 [Zea mays]	257.149	62.32	7	22	25	61	30	30	30	30	30	30	30	30	30	6.42614	8.47556	7.35888	7.01642	5.37393	5.95755	5.81038	5.93635	7.15365	1.00959	1.02032	0.948089	0.96088	0.976693	1.01532	0.994319	1.06216	0.999967	0.992667	0.984298	1.01882
670437386	PREDICTED: coatomer subunit beta'-1 isoform X1 [Zea mays]	256.999	38.8	9	19	33	62	24	24	24	24	24	24	24	24	24	5.4748	7.2882	6.8828	6.90356	7.34391	6.34656	7.60539	5.46226	6.57098	1.04285	0.977309	1.0296	0.998783	0.94831	0.923847	1.05583	1.05507	1.04228	1.01659	0.95698	1.05106
670409985	PREDICTED: clustered mitochondria protein-like [Zea mays]	255.307	31.77	3	22	44	64	26	26	26	26	26	26	26	26	26	8.5425	7.0801	6.50908	10.1609	6.83057	4.11915	4.65498	9.25302	9.95043	1.0374	1.00774	1.02325	1.06762	0.998705	1.02132	0.949822	0.914896	0.937213	1.0228	1.02922	0.933977
226528260	uncharacterized LOC100273170 [Zea mays]	255.295	36.04	2	1	11	85	3	3	3	3	3	3	3	3	3	0.379029	6.1571	4.12249	3.49787	3.17809	2.74794	7.43026	0.160894	1.85859	1.0089	0.863088	1.01353	1.02577	1.01319	1.04184	0.999599	0.957793	0.96224	0.96184	1.02693	0.973211
670404087	PREDICTED: LOC100282847 isoform X1 [Zea mays]	254.894	62.08	1	5	25	61	5	5	5	5	5	5	5	5	5	6.4232	2.25635	3.46191	1.08121	4.84106	2.22207	11.694	18.4578	6.97159	1.20403	1.0669	1.07707	1.07548	0.935471	0.958788	0.963617	0.894986	0.932953	1.116	0.989913	0.930519
162460714	DNA (cytosine-5)-methyltransferase 3 [Zea mays]	254.481	34.1	1	10	28	67	7	7	7	7	7	7	7	7	7	9.02222	4.52792	2.15573	5.03185	4.8201	4.10992	7.99691	7.34639	3.68531	0.935085	1.01072	0.771131	1.19559	1.1452	1.13665	0.922748	0.876947	0.884489	0.905647	1.15915	0.894728
212275742	uncharacterized protein LOC100191855 [Zea mays]	254.265	46.2	2	7	21	66	8	8	8	8	8	8	8	8	8	4.54191	5.06494	3.72194	4.47804	2.69769	4.96104	8.51788	5.73869	7.28006	0.962444	1.07998	1.03591	1.03925	1.02382	0.990539	0.995519	1.01083	0.989212	1.02611	1.01787	0.998519
293331927	uncharacterized protein LOC100384654 [Zea mays]	254.232	52.69	4	3	22	71	4	4	4	4	4	4	4	4	4	3.80573	8.35721	2.57116	1.36354	2.96144	1.45857	1.50074	2.37395	1.58857	1.00301	0.984369	0.944655	1.07002	1.09049	1.07817	0.930287	0.913036	0.878374	0.977346	1.07956	0.907232
670363516	PREDICTED: probable nucleolar protein 5-2 [Zea mays]	254.176	55.85	3	8	28	63	7	7	7	7	7	7	7	7	7	3.68643	5.90967	4.54399	4.51705	5.50378	1.56152	3.16029	10.0242	11.7745	0.960145	0.981291	0.882125	1.06397	1.14172	1.0401	0.913451	0.998448	0.926564	0.941187	1.08193	0.946154
670444989	PREDICTED: valine--tRNA ligase-like isoform X4 [Zea mays]	254.057	31.82	4	3	33	69	3	3	3	3	3	3	3	3	3	5.83662	9.71806	8.51186	3.92623	3.54979	12.2186	2.41532	1.17688	0.833222	1.07128	1.04711	0.916363	0.895761	0.870248	0.905424	1.07728	1.09095	1.06487	1.01158	0.890477	1.0777
670384914	PREDICTED: uncharacterized protein LOC100384840 isoform X1 [Zea mays]	253.98	39.79	4	2	33	64	2	2	2	2	2	2	2	2	2	0.498976	8.18067	3.53537	3.6125	1.62624	1.79837	4.88823	2.17406	3.85603	1.10379	0.974698	1.18072	0.994617	0.890485	0.927881	0.983612	1.01478	0.994987	1.0864	0.937661	0.997793
226493908	uncharacterized LOC100277287 [Zea mays]	253.349	74.92	2	18	19	68	28	28	28	28	28	28	28	28	28	5.16816	6.12188	6.74251	5.5093	6.09747	4.96996	7.88817	5.83549	6.41602	0.957742	0.923902	0.973686	0.96642	0.980356	1.01226	1.03506	1.05869	1.08412	0.951776	0.986345	1.05929
670364222	PREDICTED: uncharacterized protein LOC103637646 isoform X6 [Zea mays]	253.216	24.89	6	45	50	68	51	51	51	51	51	51	51	51	51	6.86433	8.16827	7.21932	4.59358	4.71706	4.77958	6.01004	6.14369	7.75886	0.982987	1.02392	1.00448	1.03576	0.98056	0.972851	1.00362	1.00323	0.990131	1.00379	0.996389	0.998992
670421572	PREDICTED: uncharacterized protein LOC100383058 isoform X2 [Zea mays]	252.965	29.22	3	15	45	65	16	16	16	16	16	16	16	16	16	13.6147	12.9054	9.4906	6.99082	6.2214	4.50216	8.12373	10.2185	10.9172	1.02906	0.992962	0.943641	0.98059	0.990226	1.02962	0.947763	1.00984	1.02344	0.988556	1.00015	0.993681
670380070	PREDICTED: replication factor C subunit 1 [Zea mays]	252.848	39.59	1	46	46	69	49	49	49	49	49	49	49	49	49	8.35215	8.71738	8.40919	8.03726	5.4349	4.67419	8.3848	6.24139	9.20501	0.937762	1.01315	1.00898	1.06989	1.06372	1.02706	0.966003	0.968019	0.953279	0.986631	1.05356	0.962434
670408894	PREDICTED: LOW QUALITY PROTEIN: staphylococcal nuclease domain-containing protein 1-like [Zea mays]	252.448	38.74	1	13	35	62	13	13	13	13	13	13	13	13	13	95.5363	99.1063	11.2896	111.593	52.1703	74.907	21.2282	23.6957	17.195	0.412844	0.408041	1.14892	0.336243	0.356331	0.345974	2.0242	1.96841	2.02916	0.6566	0.346183	2.00726
226499860	stromal 70 kDa heat shock-related protein [Zea mays]	252.323	41.82	1	4	28	64	7	7	7	7	7	7	7	7	7	17.2682	3.94866	3.52103	7.81677	11.8744	11.3808	4.9632	25.4957	16.0689	1.0043	0.96559	0.99611	1.10366	1.05441	1.07731	1.01815	1.03812	1.05264	0.988665	1.07846	1.03631
930697382	LOC100284590 [Zea mays]	252.241	44.48	1	9	19	53	18	18	18	18	18	18	18	18	18	8.54127	6.11161	7.01382	4.43205	3.41326	4.99288	5.49412	9.66668	7.84627	1.07798	1.03882	1.11184	1.0283	1.0038	1.01867	0.903729	0.911718	0.885017	1.07621	1.01693	0.900155
670414413	PREDICTED: uncharacterized protein LOC100501384 [Zea mays]	251.794	43.89	6	23	27	59	27	27	27	27	27	27	27	27	27	9.12094	9.27774	8.86937	5.11692	7.63613	5.06523	6.60457	9.27083	10.4506	1.03799	1.03819	1.02287	1.01003	1.03026	1.02859	0.956173	0.984693	0.970065	1.03302	1.02296	0.97031
670373409	PREDICTED: 40S ribosomal protein SA isoform X1 [Zea mays]	251.727	36.16	3	1	11	84	2	2	2	2	2	2	2	2	2	5.5588	0.84115	9.73836	8.32363	5.83982	8.37611	8.2333	6.54793	5.62087	1.02781	1.10682	0.878898	0.922218	0.942466	0.956352	1.03829	1.03443	1.13658	1.00451	0.940345	1.06977
226491029	proliferation-associated protein 2G4 [Zea mays]	251.619	57.36	1	18	21	69	47	47	47	47	47	47	47	47	47	7.65771	6.9055	5.79086	5.40658	4.12798	4.06722	5.93256	4.82254	7.13381	0.95601	0.95441	0.938926	0.960562	0.995197	1.00673	1.02298	1.06416	1.07357	0.949782	0.987497	1.05357
293333945	ppi-phosphofructokinase [Zea mays]	251.393	41.67	1	4	23	64	7	7	7	7	7	7	7	7	7	4.2257	5.19201	2.75169	4.86107	2.7002	4.8827	4.10258	11.1539	6.21125	1.10426	1.03127	0.9874	1.06007	1.00695	1.01779	0.955434	0.94657	0.907749	1.04098	1.02827	0.936584
670372307	PREDICTED: uncharacterized protein LOC100272475 isoform X1 [Zea mays]	251.307	33.55	3	15	33	62	26	26	26	26	26	26	26	26	26	7.29769	7.52243	5.97779	7.67362	6.78876	6.13543	10.098	8.17652	7.80855	0.966303	0.994665	1.0196	0.997204	1.00598	0.992739	0.995756	1.02227	1.04108	0.993522	0.998642	1.0197
675269464	40S ribosomal protein S6-like [Zea mays]	251.174	49.4	3	1	20	68	1	1	1	1	1	1	1	1	1										0.993753	0.943497	0.966119	0.999588	0.918922	0.987983	0.95516	1.10197	1.15517	0.96779	0.968831	1.07077
670429119	PREDICTED: histone deacetylase HDT2 isoform X1 [Zea mays]	251.114	51.16	1	1	21	73	2	2	2	2	2	2	2	2	2	2.61503e+06	6.7154	3.53136	1.22258	30.6973	0.571932	7.22644	9.87974	16.9788	0.0471182	0.879072	0.972057	0.154132	0.309272	0.231236	2.013	1.9881	2.14627	0.632749	0.231547	2.04912
162463122	histone deacetylase HDT2 [Zea mays]	250.518	50.17	1	1	21	73	2	2	2	2	2	2	2	2	2	0.486586	6.42514	4.48845	309.971	148.362	228.736	14.5899	20.3521	16.1199	0.942655	0.934751	0.920484	0.136438	0.229348	0.16378	1.84668	1.86703	2.02412	0.93263	0.176522	1.91261
670374082	PREDICTED: uncharacterized protein LOC100383299 isoform X1 [Zea mays]	250.448	38.5	4	34	41	73	48	48	48	48	48	48	48	48	48	7.05044	10.0222	8.00662	7.13463	6.02157	5.41016	12.0349	8.48916	6.94917	1.06129	1.02073	1.10554	0.994291	0.958515	0.988664	0.985022	0.971345	0.965114	1.06252	0.98049	0.973827
670399942	PREDICTED: coatomer subunit beta'-2-like [Zea mays]	250.209	34.82	3	5	29	61	7	7	7	7	7	7	7	7	7	12.0857	15.9374	6.48354	11.2831	16.8671	7.53266	8.97232	5.01766	10.2811	1.08476	0.944565	1.03085	1.12658	1.01578	1.00068	1.00809	0.939758	0.972094	1.02006	1.04768	0.973312
939699111	uncharacterized LOC100273134 [Zea mays]	250.081	65.67	2	5	18	72	11	11	11	11	11	11	11	11	11	10.3392	10.2333	14.5044	49.8632	4.48627	9.3219	15.1033	19.4	19.6379	0.89532	0.792324	0.730223	0.845143	1.04335	0.940338	1.12322	1.282	1.30034	0.805956	0.942944	1.23519
308080448	uncharacterized LOC100501512 [Zea mays]	249.965	56.1	1	2	8	97	6	6	6	6	6	6	6	6	6	6.17109	5.26417	3.982	1.89137	1.94816	8.9065	1.59927	3.25352	2.89562	0.931011	1.1676	0.994935	1.01244	1.0534	0.902988	1.00203	0.946491	1.01989	1.03118	0.989608	0.989469
226500532	uncharacterized protein LOC100274592 [Zea mays]	249.657	56.31	8	11	25	61	9	9	9	9	9	9	9	9	9	10.0611	59.7988	19.1906	23.5694	23.3624	6.47398	12.4616	20.0688	31.3197	1.02705	0.741767	1.01105	0.887746	0.860815	0.888699	1.12309	1.1931	1.14359	0.926623	0.879087	1.15326
226530482	phosphoglycerate kinase [Zea mays]	248.911	42.08	1	8	18	65	13	13	13	13	13	13	13	13	13	15.0684	5.62273	3.73118	3.75154	4.5723	5.53853	3.29556	8.9537	3.77587	0.928452	0.93943	1.05291	0.96966	0.990844	0.976293	1.03323	1.0361	1.06551	0.973597	0.978932	1.04495
670410562	PREDICTED: LOW QUALITY PROTEIN: UDP-glucose:glycoprotein glucosyltransferase [Zea mays]	248.885	25.65	1	37	37	57	38	38	38	38	38	38	38	38	38	7.59889	4.85192	7.43888	6.93561	4.4952	5.8074	5.19474	5.33067	6.93785	1.02431	1.00487	1.00516	0.986083	0.924787	0.933679	1.05687	1.03668	1.05843	1.01145	0.948183	1.05066
670405564	PREDICTED: histone H1-like [Zea mays]	248.326	48.28	1	7	15	95	22	22	22	22	22	22	22	22	22	17.251	10.6569	14.15	9.38156	11.3137	16.5255	13.1276	10.5171	15.2554	1.00003	0.982493	1.04586	0.99853	1.03858	0.980728	0.915411	0.950048	0.933178	1.00946	1.00595	0.932879
162460054	aldehyde dehydrogenase2 [Zea mays]	248.209	44.55	1	19	24	62	29	29	29	29	29	29	29	29	29	5.58332	12.6123	6.68138	6.98986	7.05678	4.72149	6.70041	9.1854	10.9154	0.923876	0.886692	0.963203	1.02564	1.03051	1.04653	1.02178	1.00662	1.07488	0.924591	1.03423	1.03443
670406683	PREDICTED: nucleolin-like [Zea mays]	247.515	45.01	1	27	27	53	32	32	32	32	32	32	32	32	32	7.8285	11.9313	6.53614	7.3407	18.907	9.18036	10.5955	13.6384	14.7789	0.976581	0.930243	1.02975	0.915764	0.843274	0.860558	1.11142	1.15041	1.15833	0.978857	0.873199	1.14005
162458888	histone one (H1) 101 [Zea mays]	246.938	46.94	1	14	14	85	68	68	68	68	68	68	68	68	68	16.9338	9.48908	7.83929	10.7986	6.55822	6.8865	8.15862	7.7658	13.0197	0.885736	1.02011	1.05863	1.06918	1.08168	0.937337	0.978842	0.958031	0.949536	0.988159	1.0294	0.962136
226530645	protease PrlC candidate1 [Zea mays]	246.486	47.28	1	27	28	57	35	35	35	35	35	35	35	35	35	9.59348	6.796	4.93786	5.57646	5.90651	3.92039	5.00182	5.1364	5.88174	1.06546	0.994039	0.974885	0.953567	1.00393	1.04424	0.95023	0.987955	0.999976	1.01146	1.00058	0.979387
226491766	hypothetical protein [Zea mays]	246.256	64.88	4	2	25	61	2	2	2	2	2	2	2	2	2	2.70657	3.69129	7.56737	0.939588	1.39328	4.91523	4.1992	2.41867	0.581817	1.1805	1.07778	1.04642	0.923809	0.93452	0.992113	0.932691	0.952204	1.03139	1.10156	0.950147	0.972096
670374218	PREDICTED: uncharacterized protein LOC100384215 isoform X1 [Zea mays]	245.941	35.76	7	14	27	58	27	27	27	27	27	27	27	27	27	7.21389	6.71478	14.5391	5.98694	7.93039	5.38974	5.19832	5.75797	4.72257	1.06664	0.947732	0.644178	1.11189	1.19914	1.26431	0.94693	0.887994	0.868763	0.886182	1.19178	0.901229
673921547	uncharacterized protein LOC103650436 [Zea mays]	245.893	47.13	1	6	29	63	6	6	6	6	6	6	6	6	6	9.64803	10.5424	6.46852	4.28847	6.35915	3.0055	6.47485	2.52101	3.18506	1.06755	0.884076	0.959496	1.02472	1.00894	1.04597	0.98401	0.994445	1.00503	0.970374	1.02654	0.994496
670404927	PREDICTED: uncharacterized protein LOC100383977 isoform X1 [Zea mays]	245.885	33.66	5	4	28	61	6	6	6	6	6	6	6	6	6	4.85663	4.31433	7.74684	3.76325	4.51038	3.03103	8.42102	3.08365	10.7269	1.07885	1.00214	0.98651	1.11579	1.03615	1.05783	0.93691	0.915082	0.902844	1.0225	1.06993	0.918278
670373750	PREDICTED: uncharacterized protein LOC100304327 isoform X2 [Zea mays]	245.527	35.79	4	8	32	64	6	6	6	6	6	6	6	6	6	5.59168	5.79044	6.02677	11.0939	6.35825	7.3623	7.46621	11.0001	6.52191	0.853866	0.926961	0.970964	0.96009	0.919759	0.964499	1.03832	1.17624	1.18057	0.917263	0.948116	1.13171
670382491	PREDICTED: uncharacterized protein LOC100191320 isoform X1 [Zea mays]	244.856	46.29	2	5	25	61	3	3	3	3	3	3	3	3	3	1.91152	0.943891	0.745486	9.56085	16.3913	9.32813	11.2743	0.126441	24.1921	1.01716	0.909073	0.970904	1.02112	1.0684	1.09484	0.888059	1.03792	0.941412	0.965713	1.06145	0.955796
670426987	PREDICTED: transformation/transcription domain-associated protein-like [Zea mays]	244.225	17.91	1	47	49	70	52	52	52	52	52	52	52	52	52	6.8816	4.70859	6.95256	6.44744	5.37936	3.82603	4.65724	5.59279	7.04363	1.02688	1.04566	1.00677	1.06373	0.992297	0.999357	0.972153	0.961097	0.959869	1.02644	1.01846	0.964373
670386724	PREDICTED: probable chromatin-remodeling complex ATPase chain [Zea mays]	244.052	36.26	2	4	45	70	4	4	4	4	4	4	4	4	4	3.33796	7.75432	13.6764	4.99642	7.91997	2.0687	3.23823	3.22429	10.671	1.03343	1.06635	1.01437	0.958119	0.946929	0.986137	1.03938	1.01627	0.985644	1.03805	0.963728	1.01376
226499952	uncharacterized LOC100280317 [Zea mays]	243.506	39.38	1	4	23	56	4	4	4	4	4	4	4	4	4	8.70634	1.51356	2.89829	2.20229	5.30074	7.44587	5.96735	1.4629	2.10257	0.851286	0.921875	0.915105	1.0094	1.05149	1.03504	1.03567	1.06125	1.01112	0.896089	1.03198	1.03601
670419849	PREDICTED: LOW QUALITY PROTEIN: interferon-induced guanylate-binding protein 1-like [Zea mays]	243.454	38.59	7	18	45	68	15	15	15	15	15	15	15	15	15	9.09694	4.73027	5.18167	4.17469	4.95271	3.71641	7.49472	10.0022	10.864	0.94938	1.02993	0.996387	0.985444	1.00097	1.00856	1.05202	1.0434	1.03201	0.9919	0.998326	1.04248
308080175	hypothetical protein [Zea mays]	242.767	48.37	1	10	26	54	5	5	5	5	5	5	5	5	5	2.45346	4.51651	5.74804	15.6135	4.01546	2.41621	2.38252	6.9207	11.431	0.983183	1.0815	0.922039	1.03632	1.01119	0.974369	0.954614	1.00532	0.989343	0.995572	1.00729	0.983091
806776518	histone H1 [Zea mays]	242.526	40.23	1	5	15	86	12	12	12	12	12	12	12	12	12	3.09081	2.04554	6.53436	10.6776	15.4049	11.3842	7.91219	8.08733	10.0993	1.04075	1.02316	0.919046	0.782936	0.818826	0.799824	1.26174	1.21229	1.17291	0.994319	0.800529	1.21565
162459547	proliferating cell nuclear antigen2 [Zea mays]	241.704	60.46	1	3	15	67	15	15	15	15	15	15	15	15	15	3.31759	9.37866	4.28665	8.05658	3.58705	3.26719	4.28122	5.92645	8.55252	1.01236	0.968096	1.00672	0.987242	1.01283	1.00305	1.0086	0.991833	1.01657	0.995725	1.00104	1.00567
212274681	uncharacterized protein LOC100191638 [Zea mays]	241.469	56.43	2	18	18	64	41	41	41	41	41	41	41	41	41	8.82558	8.59566	4.90844	5.77804	8.20691	7.24807	6.36589	8.22218	9.85444	1.1041	0.943303	1.13359	0.99013	0.955932	0.923125	1.02827	0.980483	1.00553	1.06033	0.956395	1.00476
226530882	glucose-6-phosphate isomerase [Zea mays]	240.584	56.01	2	9	32	61	14	14	14	14	14	14	14	14	14	8.56913	6.79106	4.03251	6.33866	6.22042	5.93348	5.5529	12.9047	10.5021	1.06524	1.06872	1.03635	1.04919	1.058	1.09435	0.907999	0.875785	0.867753	1.05677	1.06718	0.883846
293335357	uncharacterized protein LOC100381530 [Zea mays]	240.576	56.64	1	7	27	57	2	2	2	2	2	2	2	2	2	1.81436	0.913451	10.5466	7.81407	1.89206	3.51753	2.64192	2.79489	2.35801	1.11896	0.96719	0.916827	0.880656	1.13088	1.1382	0.958437	0.951318	0.895575	1.00099	1.04991	0.93511
219363167	guanine nucleotide-binding protein beta subunit-like protein [Zea mays]	240.333	64.37	1	1	16	63	3	3	3	3	3	3	3	3	3	6.46073	14.0472	7.26547	4.91702	1.76671	2.03969	3.32781	3.2406	0.955902	0.955212	0.899287	1.08874	0.984902	0.903597	0.979184	1.0757	1.10313	1.048	0.981079	0.955894	1.07561
670360944	PREDICTED: uncharacterized protein LOC100383320 isoform X1 [Zea mays]	239.925	51.19	2	13	39	68	19	19	19	19	19	19	19	19	19	6.71426	3.61152	8.21969	15.7931	13.077	15.7181	21.7743	25.0634	27.0626	0.972397	1.02111	0.950089	1.10585	1.12229	1.17977	0.868468	0.87722	0.833358	0.9812	1.13597	0.859682
226495391	triosephosphate isomerase, cytosolic [Zea mays]	239.92	52.17	1	4	11	51	15	15	15	15	15	15	15	15	15	4.86149	8.62387	8.60592	13.9579	7.62491	20.3419	23.796	19.2367	17.7515	1.01853	0.926513	1.06889	0.99112	0.971711	0.99957	1.01458	1.0069	1.05596	1.00464	0.987467	1.02581
226533232	glutaredoxin homolog1 [Zea mays]	239.426	59.54	2	7	7	48	17	17	17	17	17	17	17	17	17	7.69811	5.61112	4.57569	6.50821	8.06402	9.82234	5.68104	5.47963	3.7686	1.04461	1.05028	1.0458	0.975014	0.968242	0.939172	0.96558	1.02808	1.01117	1.0469	0.96081	1.00161
670403085	PREDICTED: uncharacterized protein LOC100273430 isoform X2 [Zea mays]	239.377	22.41	4	45	45	64	49	49	49	49	49	49	49	49	49	5.48541	5.81341	6.86642	6.73127	5.86246	4.1296	7.94886	6.40439	6.57304	1.03271	1.06078	1.05248	1.00946	0.953399	0.954522	1.00297	1.00105	0.998556	1.04866	0.97246	1.00086
670392502	PREDICTED: uncharacterized protein LOC100194303 isoform X2 [Zea mays]	239.111	34.14	3	23	26	70	54	54	54	54	54	54	54	54	54	7.26274	8.87581	6.54046	5.32605	5.79711	3.56256	7.22262	8.35806	6.73654	0.925905	0.917947	0.904693	0.98024	0.990897	0.979959	1.06839	1.1384	1.08045	0.916181	0.983698	1.09575
226494977	pyruvate dehydrogenase E1 component alpha subunit [Zea mays]	239.08	63.33	2	4	24	60	4	4	4	4	4	4	4	4	4	13.702	1.39124	6.08533	6.86042	0.945938	0.413835	7.93976	7.55674	6.73995	1.08995	1.0468	1.04492	1.06342	1.07556	1.03341	0.887242	0.876018	0.883264	1.06056	1.05746	0.882175
670379971	PREDICTED: 14-3-3-like protein [Zea mays]	237.456	41.19	7	4	17	66	5	5	5	5	5	5	5	5	5	7.54748	5.53074	4.39789	18.2369	6.43402	4.02726	2.77286	6.5812	3.94979	1.02248	0.889967	0.688434	0.692126	1.04908	0.951878	1.19872	1.2585	1.2398	0.866959	0.897695	1.23234
670405484	PREDICTED: probable DNA gyrase subunit A, chloroplastic/mitochondrial isoform X2 [Zea mays]	237.404	39.48	2	33	33	58	39	39	39	39	39	39	39	39	39	7.69092	5.59838	4.60077	6.78495	4.26186	4.87634	4.83883	5.22519	6.93795	0.946432	0.960665	0.977124	1.0038	0.982451	0.979816	1.01978	1.05459	1.05087	0.961407	0.988689	1.04175
819231717	pyruvate dehydrogenase1 [Zea mays]	237.15	63.33	2	4	24	58	2	2	2	2	2	2	2	2	2	1.5846	0.927477	2.37234	5.59226	0.168857	0.640926	1.27093	0.618209	3.88067	1.05928	1.11436	1.03135	0.95738	1.05437	1.00275	0.926293	0.92461	0.960028	1.06833	1.00483	0.936977
226499336	uncharacterized LOC100280324 [Zea mays]	237.128	43.3	3	2	21	57	2	2	2	2	2	2	2	2	2	5.89716	2.72754	0.675572	20.777	26.6579	27.2804	61.3065	71.4694	91.0652	0.923082	0.908851	0.961938	1.39506	1.27922	1.35523	0.602223	0.591655	0.57649	0.931291	1.34317	0.590123
162458166	heat-shock protein 101 [Zea mays]	237.035	47.26	1	36	37	56	31	31	31	31	31	31	31	31	31	9.56242	7.45882	6.51084	19.0274	8.29668	8.83035	29.6044	15.5765	17.3289	0.922663	0.944695	0.870771	1.52206	1.24004	1.22825	0.643223	0.777284	0.73119	0.91271	1.33012	0.717232
162457852	pyruvate decarboxylase 3 [Zea mays]	236.924	30.03	6	18	18	53	25	25	25	25	25	25	25	25	25	6.46882	4.47713	7.1967	8.84826	12.6387	8.97039	7.71302	6.91468	9.46121	1.08983	0.97105	1.10197	0.809793	0.776573	0.825593	1.15928	1.10925	1.27753	1.05428	0.803986	1.18202
308081758	uncharacterized LOC100501719 [Zea mays]	236.744	54.28	2	4	19	55	5	5	5	5	5	5	5	5	5	1.5254	7.84894	4.94637	2.65758	3.47587	1.94555	1.78258	7.72327	8.60752	0.972143	1.04208	1.02253	0.940489	0.956203	0.962656	1.10468	1.07208	1.02275	1.01225	0.953116	1.0665
670390048	PREDICTED: carbamoyl-phosphate synthase large chain, chloroplastic [Zea mays]	235.783	31.42	1	7	33	59	9	9	9	9	9	9	9	9	9	12.9414	18.3048	8.3057	11.2863	9.69939	16.0372	18.5061	22.944	12.5891	0.923599	0.894673	0.924413	1.01813	1.01274	1.02248	1.0959	1.12303	1.12422	0.914228	1.01778	1.11438
927028804	LOC100283444 [Zea mays]	235.525	50.18	1	11	26	62	25	25	25	25	25	25	25	25	25	10.6056	7.89177	6.74879	6.02893	4.27876	5.22177	7.10322	4.63766	4.61701	1.06375	1.01636	0.991586	1.00797	0.978506	0.981369	0.986213	1.00358	1.0381	1.0239	0.989283	1.0093
293332419	uncharacterized protein LOC100381735 [Zea mays]	235.469	29.74	5	26	27	58	36	36	36	36	36	36	36	36	36	8.576	6.16898	6.31298	6.19708	4.71468	4.05759	7.11038	6.57707	6.62244	0.995329	0.988008	1.03235	1.03215	0.981691	1.00539	0.998216	0.97071	0.974381	1.00523	1.00641	0.981102
226506792	uncharacterized protein LOC100279814 [Zea mays]	235.466	30.92	2	9	18	60	7	7	7	7	7	7	7	7	7	14.183	8.77438	3.37337	3.25421	6.04298	14.4418	15.3694	6.81649	10.4542	0.994018	0.980132	1.06095	0.963875	0.978459	0.909495	1.06613	0.989067	1.02441	1.0117	0.95061	1.02654
670404561	PREDICTED: uncharacterized protein LOC100381608 isoform X1 [Zea mays]	235.424	43.88	8	23	41	65	17	17	17	17	17	17	17	17	17	6.73323	5.11974	9.59593	3.12411	5.06349	4.96093	7.53948	8.12648	9.24648	1.0234	1.07055	1.01578	1.08006	1.00804	1.00123	0.991347	0.94353	0.923213	1.03658	1.02977	0.952697
212722264	40S ribosomal protein S12 isoform 1 [Zea mays]	235.391	60	2	3	8	47	9	9	9	9	9	9	9	9	9	7.4883	2.84284	4.57891	6.62975	8.85495	2.64034	6.40434	6.86735	4.49404	0.880854	0.859095	0.842922	0.91596	0.966879	0.991037	1.08847	1.226	1.28768	0.860957	0.957959	1.20072
670358446	PREDICTED: uncharacterized protein LOC100216593 isoform X1 [Zea mays]	235.218	37.78	2	27	27	50	28	28	28	28	28	28	28	28	28	9.27406	9.4329	3.23553	7.33806	7.61016	4.83548	5.16987	6.2866	9.37176	0.988153	0.962065	0.995422	1.01001	0.963367	0.999677	0.993504	1.01552	1.05597	0.98188	0.991018	1.02166
226528709	heat shock 70 kDa protein [Zea mays]	233.483	38.91	1	24	30	66	29	29	29	29	29	29	29	29	29	7.04906	6.58064	7.50202	7.50897	6.54637	5.60402	9.56919	4.5304	5.47808	1.03553	0.937873	0.922827	0.950895	0.928979	0.931755	1.16069	1.0818	1.13271	0.965409	0.937209	1.12507
670425398	PREDICTED: alanine aminotransferase 2 [Zea mays]	233.131	47.32	4	15	22	52	16	16	16	16	16	16	16	16	16	6.00718	9.91089	4.22893	3.65618	4.98799	4.50656	7.66128	5.74366	9.30876	1.02693	0.956556	1.02287	1.0077	0.96853	1.0084	0.952138	1.00937	1.05033	1.00212	0.994879	1.00395
670431785	PREDICTED: translocase of chloroplast 159, chloroplastic-like [Zea mays]	232.958	27.25	8	12	34	56	12	12	12	12	12	12	12	12	12	4.85706	5.0487	6.5323	8.12889	3.77935	11.5269	10.3786	7.76447	10.0712	1.02972	0.957534	1.03128	1.05456	1.01933	1.02373	0.903032	1.00536	0.960761	1.00618	1.03254	0.956385
162463849	ribosomal protein s6 RPS6-2 [Zea mays]	232.709	45.02	3	1	17	62	2	2	2	2	2	2	2	2	2	7.41892	3.76958	2.72143	0.239589	3.95403	2.0388	0.320653	7.00048	0.885683	0.949233	0.978924	0.942257	0.92901	1.0866	0.981837	0.994993	1.04336	1.08584	0.956805	0.999149	1.0414
212274873	uncharacterized protein LOC100191456 [Zea mays]	232.45	50.47	1	3	23	54	2	2	2	2	2	2	2	2	2	5.30791	8.75578	10.7255	1.75187	0.583375	6.50929	0.608828	2.77854	16.7412	0.913889	0.89259	1.01977	1.10446	1.02115	1.07236	0.913445	0.998441	1.00976	0.942082	1.06599	0.973881
162458032	FACT complex subunit SPT16 [Zea mays]	231.655	36.59	1	37	37	61	52	52	52	52	52	52	52	52	52	8.28064	6.84964	5.52809	6.64304	5.19451	5.9187	4.65743	4.97655	7.16673	0.980533	1.00272	0.998	1.06624	1.05422	1.03487	0.95006	0.966337	0.931337	0.99375	1.05178	0.949245
670397273	PREDICTED: neurofilament heavy polypeptide [Zea mays]	231.154	39.09	2	27	35	69	37	37	37	37	37	37	37	37	37	7.12326	7.96682	7.0601	8.26014	5.68993	5.94112	4.24985	4.61442	9.73995	0.943461	0.995473	1.02172	1.03468	1.00959	1.00196	0.981444	1.00284	0.972452	0.986884	1.01541	0.985579
890805024	uncharacterized protein LOC100272259 [Zea mays]	230.996	58.79	3	27	31	55	27	27	27	27	27	27	27	27	27	6.67456	6.20703	5.80003	5.68111	6.72113	7.23782	8.07853	5.91036	10.1466	1.00292	1.03118	0.982186	0.977315	0.95686	1.0258	0.976113	1.03137	1.03271	1.00543	0.986658	1.0134
670445351	PREDICTED: cullin-1-like isoform X2 [Zea mays]	230.929	40.73	2	2	33	59	3	3	3	3	3	3	3	3	3	0.749186	4.62625	4.55996	0.859379	2.023	1.35246	2.85764	5.09752	4.05788	1.04437	0.972449	0.809962	0.91353	0.95821	1.03859	1.01773	1.14342	1.01918	0.942259	0.970111	1.06011
887241065	heat shock protein 82 [Zea mays]	230.921	25.49	1	8	21	88	10	10	10	10	10	10	10	10	10	35.2684	23.8704	27.1622	38.6182	22.609	5.53693	31.3419	41.9984	29.5585	0.768481	0.856333	0.82423	1.36078	1.23043	1.134	0.768523	0.779993	0.839901	0.816348	1.24174	0.796139
670443408	PREDICTED: uncharacterized protein LOC100382039 isoform X1 [Zea mays]	230.835	43.06	2	21	35	66	30	30	30	30	30	30	30	30	30	6.31616	5.82481	5.34958	3.91557	3.83894	5.10584	3.66501	4.50167	7.3045	0.976648	1.05259	0.94052	1.03056	1.05225	0.999142	1.01413	0.970136	0.958058	0.989921	1.02732	0.980775
239053195	uncharacterized protein LOC100192654 [Zea mays]	230.827	42.8	4	18	18	55	32	32	32	32	32	32	32	32	32	8.48885	9.40126	7.90879	7.67488	6.96628	9.32632	7.11917	6.73453	9.03378	0.962672	0.920587	0.975642	1.09344	1.06619	1.10882	0.957247	0.96018	0.94069	0.952967	1.08948	0.952706
670439898	PREDICTED: calcium-transporting ATPase 4, endoplasmic reticulum-type-like [Zea mays]	230.487	34.84	6	12	34	59	13	13	13	13	13	13	13	13	13	5.48382	4.65606	10.2451	6.55239	4.27264	4.25842	5.54888	6.19206	3.96133	1.06904	1.02224	1.0558	1.05835	0.994924	0.997575	0.944536	0.956692	0.948382	1.04903	1.01695	0.94987
670386262	PREDICTED: topless-related protein 2 isoform X2 [Zea mays]	229.868	27.86	3	19	28	62	35	35	35	35	35	35	35	35	35	6.06328	4.98259	7.6805	6.81506	8.60517	7.57518	6.16404	6.01586	6.56948	1.06669	1.02056	1.03722	1.00918	0.932498	0.945181	1.01052	1.00202	1.03835	1.04149	0.962286	1.01696
212722458	uncharacterized protein LOC100193519 [Zea mays]	229.386	38.75	2	7	13	56	17	17	17	17	17	17	17	17	17	8.18469	5.09952	4.61562	6.65017	6.19419	4.69844	7.99099	8.9057	6.12228	1.03184	0.997777	1.01176	0.924093	0.952686	0.968447	1.02853	1.0196	1.06561	1.01379	0.948409	1.03791
670389150	PREDICTED: ubiquitin carboxyl-terminal hydrolase 13-like isoform X2 [Zea mays]	229.195	41.96	2	31	36	53	33	33	33	33	33	33	33	33	33	5.03385	8.38834	5.57104	9.4335	5.07071	5.45666	9.25455	8.09798	9.68702	1.03501	1.03018	1.03755	1.09231	1.063	1.10252	0.859385	0.88368	0.845305	1.03424	1.08594	0.86279
670412301	PREDICTED: uncharacterized protein LOC100191806 isoform X1 [Zea mays]	229.19	55.74	3	1	12	63	5	5	5	5	5	5	5	5	5	2.8311	1.40875	3.98052	2.33741	4.53484	4.90332	6.89175	1.52069	3.65774	1.01585	0.944452	1.01047	1.00737	0.973872	1.00931	1.04782	1.02137	1.06292	0.990257	0.99685	1.04404
670369289	PREDICTED: LOW QUALITY PROTEIN: callose synthase 9-like [Zea mays]	228.876	19.17	4	31	34	52	33	33	33	33	33	33	33	33	33	6.72829	8.35573	6.44374	6.38284	5.27094	5.52803	4.92667	7.28482	10.6819	1.04299	1.05085	1.04151	1.04632	1.02445	1.03603	0.912839	0.943696	0.943668	1.04512	1.0356	0.933401
226531900	phosphoserine aminotransferase 1 [Zea mays]	228.721	43.29	1	17	17	50	20	20	20	20	20	20	20	20	20	3.15488	4.86401	6.66267	4.76621	5.5213	4.40991	4.96133	6.96567	5.56039	1.04226	0.963496	0.991473	0.947345	0.937277	0.962613	1.02689	1.05161	1.09435	0.999075	0.949078	1.05762
950425859	uncharacterized protein LOC100273907 [Zea mays]	228.243	45.62	1	13	29	60	18	18	18	18	18	18	18	18	18	5.66694	7.45753	4.62533	5.39327	7.44798	6.00725	6.47465	3.63041	4.62546	1.05841	1.06283	0.816271	0.933509	1.03938	1.07658	0.937077	1.01828	0.99319	0.979171	1.01649	0.982848
670448463	PREDICTED: translocase of chloroplast 159, chloroplastic-like [Zea mays]	228.076	32.4	8	17	39	59	17	17	17	17	17	17	17	17	17	5.84553	2.61416	5.86298	10.4351	4.53844	4.0461	8.72129	5.20634	11.7498	1.03545	1.00248	1.02607	1.05103	0.999962	0.996152	0.988028	0.991692	0.949046	1.02133	1.01572	0.976255
670405589	PREDICTED: cullin-4 [Zea mays]	227.317	41.03	3	39	40	62	49	49	49	49	49	49	49	49	49	7.34604	5.89828	4.99856	5.85342	5.89609	5.01186	4.65553	6.6872	7.26281	0.988302	1.01463	0.960066	1.01595	0.990082	1.00458	1.01077	1.02048	1.01492	0.987665	1.00354	1.01539
226496407	uncharacterized protein LOC100273311 [Zea mays]	227.266	48.37	1	21	21	54	30	30	30	30	30	30	30	30	30	8.13391	7.1323	7.63994	9.1024	5.19177	3.97313	6.01809	7.27303	9.23258	1.01185	0.926881	1.09591	1.02669	1.01313	1.01334	0.971818	0.949329	0.985348	1.01155	1.01772	0.968831
162460173	uncharacterized protein LOC542194 [Zea mays]	227.106	50.97	4	4	13	63	2	2	2	2	2	2	2	2	2	1.0767	7.06816	6.78957	5.52905	2.95192	4.32427	1.7953	8.72646	11.8549	0.958935	0.860921	0.972212	0.798975	0.948739	0.936916	1.20894	1.13768	1.17771	0.930689	0.894877	1.17478
670427599	PREDICTED: uncharacterized protein LOC100272243 isoform X1 [Zea mays]	226.687	41.28	5	18	47	69	16	16	16	16	16	16	16	16	16	5.82408	3.92636	5.04144	6.5767	7.05352	6.23569	5.47219	7.82236	3.71009	0.943509	0.96222	0.949951	0.986958	0.99654	0.975513	1.04732	1.04714	1.0431	0.951893	0.986337	1.04585
226505258	uncharacterized protein LOC100280189 [Zea mays]	226.547	43.21	3	9	23	56	14	14	14	14	14	14	14	14	14	7.05701	7.54552	7.93763	6.57265	7.56806	7.99933	13.0072	5.20902	8.73178	0.988779	0.962613	0.981208	0.912434	0.917656	0.924675	1.12968	1.11024	1.16523	0.977533	0.918255	1.13505
670431791	PREDICTED: cullin-1-like [Zea mays]	226.519	39.25	1	1	32	57	1	1	1	1	1	1	1	1	1										1.0508	0.928635	0.914923	0.885738	0.985226	1.0614	1.00531	1.16671	0.978711	0.964787	0.977454	1.05024
670414789	PREDICTED: heat shock protein 83-like isoform X2 [Zea mays]	226.462	33.84	2	7	26	57	6	6	6	6	6	6	6	6	6	3.70291	4.28444	4.74056	108.678	54.6223	89.3651	13.1975	17.0028	20.5313	0.974651	1.00503	1.00289	0.394032	0.419952	0.433286	1.64553	1.65621	1.64499	0.994192	0.415757	1.64891
670394467	PREDICTED: uncharacterized protein LOC100384028 isoform X1 [Zea mays]	225.987	33.52	5	30	36	57	36	36	36	36	36	36	36	36	36	6.56699	6.52092	5.90485	3.76599	6.40126	7.33916	7.60638	6.13204	6.16124	1.06992	0.98174	1.08282	0.990969	0.962538	0.979266	0.953122	1.00808	0.999222	1.04482	0.977591	0.986809
670424366	PREDICTED: proteasome subunit beta type-1 isoform X4 [Zea mays]	225.349	69.77	6	2	14	55	2	2	2	2	2	2	2	2	2	11.7034	5.42615	4.96048	13.0777	15.0754	0.657034	0.760837	4.94493	14.7643	1.00877	0.94778	1.02339	0.959188	1.00761	0.970546	1.03083	0.997589	1.05521	0.993314	0.979114	1.02788
931717146	phosphoribosylanthranilate transferase [Zea mays]	224.861	34.75	4	9	27	60	11	11	11	11	11	11	11	11	11	5.43946	8.04979	3.68857	3.68065	4.52143	5.59514	5.92162	6.14636	7.63583	0.940645	1.02549	0.941486	1.07295	0.989848	1.04719	0.97765	1.00195	0.98474	0.969208	1.03666	0.988112
226494859	uncharacterized LOC100279899 precursor [Zea mays]	224.844	36.01	2	14	32	56	17	17	17	17	17	17	17	17	17	8.4804	9.43965	6.04281	4.58949	5.8649	4.33957	5.81463	7.7218	6.89651	1.0763	1.02869	1.07743	1.06026	1.02208	1.06322	0.896647	0.9038	0.915104	1.06081	1.04852	0.905184
226502058	malate dehydrogenase2 [Zea mays]	224.66	51.47	1	5	16	55	11	11	11	11	11	11	11	11	11	5.20289	5.52514	7.42352	3.91882	8.63615	1.92224	5.15698	7.27957	5.47257	1.13062	1.06736	1.14158	0.831511	0.864569	0.862584	1.0485	1.08458	1.09003	1.11319	0.852888	1.07437
293336952	hypothetical protein [Zea mays]	224.607	36.76	2	22	30	58	26	26	26	26	26	26	26	26	26	12.3912	8.52714	7.14721	6.35223	6.0666	6.30208	8.51817	9.16286	13.8585	0.945848	1.02796	1.06328	1.04055	0.936718	0.97002	0.985182	0.982	0.967082	1.01236	0.982429	0.978088
162462820	nucleosome/chromatin assembly factor group A [Zea mays]	224.436	48.65	3	4	17	50	7	7	7	7	7	7	7	7	7	4.92113	4.06809	8.28759	6.27324	4.35372	2.62782	3.92105	3.91037	3.66464	0.967484	1.0434	0.902855	0.932982	1.02847	1.00319	1.00618	1.08852	1.01769	0.971247	0.988214	1.03746
670402673	PREDICTED: uncharacterized protein LOC100193950 isoform X1 [Zea mays]	223.765	44.18	4	44	47	61	47	47	47	47	47	47	47	47	47	7.9582	8.32053	7.19599	6.18558	4.73656	5.26906	5.87369	5.80988	7.50486	0.994204	1.05575	1.07572	0.978901	0.957861	0.982805	0.984593	1.02342	0.993465	1.04189	0.973189	1.00049
670432428	PREDICTED: glutamate synthase 1 [NADH], chloroplastic isoform X2 [Zea mays]	223.256	19.74	11	1	39	56	1	1	1	1	1	1	1	1	1										1.17572	1.05847	1.10631	1.21952	0.977075	1.03474	0.822372	0.832033	0.826239	1.1135	1.07711	0.826881
212275574	uncharacterized protein LOC100192106 [Zea mays]	223.032	53.06	1	24	29	53	25	25	25	25	25	25	25	25	25	9.46453	5.90856	5.54285	12.4415	9.92425	6.70137	10.7762	9.22086	9.97442	1.05915	1.01213	1.09024	1.02824	0.983244	1.01441	0.922733	0.952052	1.02279	1.05384	1.00863	0.965857
670366894	PREDICTED: LOW QUALITY PROTEIN: threonine--tRNA ligase, mitochondrial-like [Zea mays]	223.018	40.03	1	8	30	59	10	10	10	10	10	10	10	10	10	4.24352	4.15933	3.00415	13.5771	15.15	20.3153	58.5005	57.8841	78.2726	0.980938	0.987356	0.945863	1.42906	1.4502	1.56631	0.50192	0.469984	0.431047	0.971385	1.48186	0.46765
670410112	PREDICTED: dynamin-2A-like [Zea mays]	222.8	43.11	1	18	41	63	18	18	18	18	18	18	18	18	18	7.4308	7.34085	5.53556	7.15834	6.92729	5.71176	6.52465	8.29489	9.31849	1.06158	1.00921	1.00695	1.06003	1.0324	1.0241	0.968295	0.926093	0.967754	1.02591	1.03884	0.954047
670428226	PREDICTED: LOC100280719 isoform X1 [Zea mays]	222.771	41.72	2	21	25	49	25	25	25	25	25	25	25	25	25	12.9081	24.4989	15.2515	11.7288	10.2851	8.30483	14.11	9.9807	11.9994	0.855704	0.645756	0.76754	0.830181	0.846118	0.86846	1.36966	1.40256	1.35791	0.756333	0.848253	1.37671
293337281	putative translation initiation factor family protein isoform 1 [Zea mays]	222.534	46.12	1	3	18	45	4	4	4	4	4	4	4	4	4	9.78737	3.45633	3.02739	2.77565	5.1662	1.62487	5.0208	6.68561	1.81072	0.921256	1.04468	1.02843	1.02835	1.02251	1.0798	0.944794	0.928452	0.98802	0.998122	1.04355	0.953755
670417490	PREDICTED: importin subunit beta-1-like [Zea mays]	222.283	32.18	1	11	26	56	12	12	12	12	12	12	12	12	12	4.41985	8.88129	7.91906	7.50879	5.21891	4.84445	4.78532	4.78141	7.97857	0.998345	0.929672	0.886646	0.85497	0.925562	0.963271	1.08529	1.20691	1.1619	0.938221	0.914601	1.15137
162463830	proliferating cell nuclear antigen [Zea mays]	222.248	60.46	1	3	15	61	9	9	9	9	9	9	9	9	9	4.34915	2.12008	4.33858	5.6589	11.9529	3.2418	11.3761	4.46147	1.91033	0.999768	1.04398	1.03781	0.936592	0.998147	0.993415	1.0042	1.04282	1.04376	1.02719	0.976052	1.03026
226531171	proteasome subunit beta type 1 [Zea mays]	222.235	64.71	2	1	13	54	1	1	1	1	1	1	1	1	1										1.06888	0.975546	1.09199	0.999094	0.910542	0.970715	0.935323	0.98812	1.11546	1.04547	0.960117	1.01297
293332601	uncharacterized protein LOC100383416 [Zea mays]	222.226	35.5	5	9	33	58	14	14	14	14	14	14	14	14	14	10.1359	11.2898	7.74935	6.83843	7.16837	9.27661	10.0668	5.25863	7.69973	1.05304	1.03638	1.03013	0.92392	0.952511	0.985895	1.10063	1.03409	1.02289	1.03985	0.954109	1.05253
226491570	uncharacterized protein LOC100279270 [Zea mays]	222.094	51.64	1	31	31	56	40	40	40	40	40	40	40	40	40	12.2148	9.11002	7.56645	6.70644	6.63801	6.73624	6.14181	5.18767	5.48865	1.1928	1.15773	1.06046	0.913944	0.897867	0.851436	1.04252	0.963014	1.00509	1.137	0.887749	1.00354
670436565	PREDICTED: uncharacterized protein LOC100384406 isoform X1 [Zea mays]	222.039	35.12	8	42	42	60	48	48	48	48	48	48	48	48	48	6.01339	5.47196	7.7267	6.28503	4.38548	4.41104	8.20974	8.42336	5.7597	1.0111	0.98352	1.01314	1.04591	1.01931	1.05257	0.95612	0.962873	0.954075	1.00259	1.03926	0.957689
226502364	dihydrolipoamide S-acetyltransferase1 [Zea mays]	221.497	41.19	4	7	21	51	12	12	12	12	12	12	12	12	12	2.31012	6.04606	4.94142	3.87559	4.17136	2.7847	3.51955	3.94009	5.05037	1.13891	1.06286	1.13096	0.924973	0.907961	0.88656	1.00558	0.992309	1.02794	1.11091	0.906498	1.00861
670420369	PREDICTED: uncharacterized protein LOC100217157 isoform X1 [Zea mays]	221.352	43.48	2	3	18	45	5	5	5	5	5	5	5	5	5	7.11893	3.99052	0.808783	5.28929	8.97127	8.83784	6.00112	4.19919	3.80715	0.925027	0.906987	0.903678	0.901397	0.927495	0.950877	1.14184	1.19062	1.13922	0.911897	0.926589	1.15723
162461247	nucleosome/chromatin assembly factor group A [Zea mays]	221.13	36.84	2	9	12	52	29	29	29	29	29	29	29	29	29	9.98337	5.09917	8.40835	6.08663	8.09919	4.85215	6.07797	8.43558	8.77775	0.896019	1.01065	0.92814	0.959686	1.03493	0.996038	1.01999	1.05898	1.04233	0.944937	0.996883	1.04044
670394406	PREDICTED: uncharacterized protein LOC100383793 isoform X1 [Zea mays]	220.954	41.55	2	11	28	52	6	6	6	6	6	6	6	6	6	4.15188	16.0207	2.85308	11.8834	6.54039	6.1507	8.78802	13.8137	11.1128	0.990698	0.931552	0.931386	1.08999	1.03719	1.02887	1.06508	1.03768	1.00819	0.951212	1.05201	1.03698
226528974	uncharacterized LOC100273212 [Zea mays]	220.844	46.8	1	18	18	60	42	42	42	42	42	42	42	42	42	8.60368	6.77074	5.97945	5.39501	3.91197	4.7918	8.43255	5.28976	7.85413	1.01768	1.02678	1.13646	0.996056	0.9419	0.977679	0.978782	0.973669	0.979885	1.0603	0.971878	0.977445
670386635	PREDICTED: dihydrolipoyl dehydrogenase 1, mitochondrial-like [Zea mays]	220.427	49.7	2	8	23	54	5	5	5	5	5	5	5	5	5	3.60644	3.81995	4.69945	6.91487	1.09224	2.88957	6.19217	1.43262	1.60206	1.12522	1.02037	1.04918	0.947862	0.894536	0.956066	0.996023	1.00536	1.07592	1.06492	0.932821	1.02577
226499084	lysyl-tRNA synthetase [Zea mays]	219.391	44.46	2	9	25	54	12	12	12	12	12	12	12	12	12	3.82143	4.60567	5.04758	7.98803	11.0709	7.15956	16.6543	14.5497	13.4218	1.0191	1.01485	0.853179	1.02672	1.12001	1.22491	0.839818	0.952236	0.895126	0.962377	1.12388	0.895726
670371159	PREDICTED: translational activator GCN1 [Zea mays]	219.032	24.27	3	20	39	55	21	21	21	21	21	21	21	21	21	6.82844	8.08918	6.87121	4.08268	5.16332	4.41584	4.43417	5.28303	8.69836	1.00656	0.981893	0.917157	1.03495	1.01917	1.04463	0.966962	0.991821	1.03963	0.968537	1.03292	0.999471
226503165	LOC100284832 [Zea mays]	218.781	40.22	2	5	16	55	8	8	8	8	8	8	8	8	8	5.07498	7.85345	5.46961	1.64354	5.34524	5.75275	10.7107	2.27967	1.98425	1.02821	0.9738	1.01776	1.01184	0.92196	0.993923	1.00933	1.01529	1.02532	1.00659	0.975907	1.01665
226529888	2-isopropylmalate synthase B [Zea mays]	218.228	45.19	2	12	25	52	10	10	10	10	10	10	10	10	10	34.3865	22.4494	3.34421	13.7	10.7786	11.2188	25.8736	42.7436	36.2394	1.18011	1.14359	1.06377	1.18959	1.12196	1.09595	0.850567	0.765786	0.728026	1.12916	1.13584	0.78146
670405197	PREDICTED: translationally-controlled tumor protein homolog isoform X1 [Zea mays]	217.63	50.57	1	1	13	59	2	2	2	2	2	2	2	2	2	4.79406	3.09163	1.0691	0.580061	4.90132	1.12868	3.06678	4.48908	1.7149	1.2173	1.08399	0.840662	0.909673	0.885766	1.0535	1.14993	0.996898	0.906647	1.04732	0.949646	1.01783
226531007	proteasome subunit alpha type 1 [Zea mays]	217.572	63.14	1	8	15	50	15	15	15	15	15	15	15	15	15	10.3276	16.6273	7.46506	9.3751	9.82502	9.27477	11.6096	9.71509	12.0274	1.00176	0.960185	0.964179	0.904723	0.911175	1.00125	0.983675	1.08792	1.12399	0.975374	0.93905	1.0652
670446574	PREDICTED: protein argonaute 1B-like isoform X2 [Zea mays]	217.369	33	3	7	31	57	7	7	7	7	7	7	7	7	7	18.5081	10.8051	16.2681	8.90776	4.52931	11.6869	23.6715	37.7998	35.1676	0.889305	0.881798	0.806402	0.949401	0.969107	1.01117	1.16987	1.23394	1.24971	0.859169	0.976558	1.21784
162461292	delta-COP [Zea mays]	216.705	38.05	1	2	18	55	2	2	2	2	2	2	2	2	2	8.14041	5.19826	0.547001	1.17862	1.90007	0.475177	0.724171	0.24861	0.559827	0.958235	0.863658	1.02482	1.07604	0.966611	0.99666	1.07209	1.0252	1.00517	0.948905	1.0131	1.03416
308044325	uncharacterized LOC100501833 [Zea mays]	216.335	42.79	1	5	24	49	4	4	4	4	4	4	4	4	4	4.99804	9.34585	6.42194	5.65413	2.36646	3.20062	4.78283	1.42601	4.49849	1.09909	0.995268	1.03745	0.962103	1.03382	0.951124	1.01174	0.970702	0.996052	1.04394	0.982349	0.992832
670363734	PREDICTED: formin-like protein 5 isoform X1 [Zea mays]	216.227	44.4	2	16	30	55	17	17	17	17	17	17	17	17	17	9.66973	17.1292	7.92578	14.2517	7.73483	13.2402	8.19344	15.1242	17.3481	0.908049	0.896273	0.956438	0.851892	0.871096	0.876666	1.18298	1.23906	1.2303	0.920253	0.866551	1.21745
212275119	hypothetical protein [Zea mays]	215.777	30.29	1	8	17	55	6	6	6	6	6	6	6	6	6	96.8808	96.8808	96.8808	5.20494e+06	5.44181e+06	61.4128	96.0179	62.2113	58.1006	0.00352775	0.00310177	0.00280527	0.0552473	0.0511039	1.17698	1.11586	1.56823	1.67971	0.00314493	0.427776	1.4546
293332727	hypothetical protein [Zea mays]	215.415	35.27	1	6	11	50	31	31	31	31	31	31	31	31	31	8.95522	7.28471	14.1334	7.70995	9.91899	6.86341	7.40857	8.16409	8.54159	0.933647	0.977314	0.97715	1.03886	1.06126	1.02967	1.01414	0.991003	1.00875	0.962703	1.04326	1.00463
226495797	dek protein [Zea mays]	215.254	50.21	1	12	27	66	19	19	19	19	19	19	19	19	19	9.29808	8.11855	2.51853	2.77662	3.71052	5.18767	8.43631	4.28283	6.52477	1.00479	1.03956	1.05348	1.0088	0.998962	0.982583	0.950138	0.993856	1.00798	1.03261	0.99678	0.983993
293335675	uncharacterized protein LOC100382637 [Zea mays]	214.608	45.5	5	24	25	52	41	41	41	41	41	41	41	41	41	8.91735	9.21059	7.3344	3.33493	7.8398	5.25531	7.57041	7.22476	8.08328	0.977769	0.980474	1.01978	0.98637	0.953724	0.982894	1.01214	1.05577	1.02257	0.992675	0.974329	1.03016
670427402	PREDICTED: uncharacterized protein LOC100193970 isoform X1 [Zea mays]	214.482	32.76	2	19	30	53	16	16	16	16	16	16	16	16	16	6.22406	12.2466	6.81789	7.88339	4.349	6.31393	8.20135	7.31604	5.77571	0.92223	0.950389	1.00703	0.915567	0.922696	0.912779	1.08553	1.11391	1.1359	0.959883	0.917014	1.11178
670392643	PREDICTED: uncharacterized protein LOC100217251 isoform X1 [Zea mays]	213.663	68.46	4	1	9	58	5	5	5	5	5	5	5	5	5	1.75892	2.58958	5.32058	5.13091	5.39865	2.65108	5.07393	5.57174	1.96493	0.968319	1.02694	0.999323	0.959432	0.995732	1.01501	0.994927	1.03503	1.03775	0.998194	0.990058	1.02257
308081899	hypothetical protein [Zea mays]	213.429	58.96	1	11	27	49	7	7	7	7	7	7	7	7	7	9.08543	5.01815	15.7439	5.21	4.4918	6.56745	11.3426	5.23727	5.96686	1.00992	1.00389	1.02277	0.984636	0.932806	0.9858	1.03719	0.988052	1.05423	1.01219	0.967747	1.02649
226500398	uncharacterized protein LOC100273881 precursor [Zea mays]	213.182	37.14	1	15	23	50	19	19	19	19	19	19	19	19	19	12.7318	8.99188	15.5295	12.9521	13.0191	19.5952	17.0947	6.77528	7.53621	1.08002	1.02767	0.958007	1.02601	0.952938	1.03028	0.996829	1.03833	1.01825	1.0219	1.00308	1.0178
162463895	mitochondrial phosphate transporter [Zea mays]	213.069	40.16	5	13	15	54	22	22	22	22	22	22	22	22	22	7.00049	6.04567	3.55366	5.25123	2.98737	2.8032	8.95342	5.66798	6.24508	1.06771	1.00879	1.08165	0.990114	0.969922	0.990325	0.990529	0.968172	0.944621	1.05272	0.983454	0.967774
906847329	uncharacterized protein LOC100276316 [Zea mays]	212.428	47.99	1	19	26	56	30	30	30	30	30	30	30	30	30	8.82995	5.12301	5.58653	7.18939	8.03012	5.03501	7.17197	7.83267	10.1829	0.952812	0.98377	1.04899	1.00019	0.94939	0.936119	1.05476	1.04597	1.05037	0.995191	0.961901	1.05037
670429322	PREDICTED: T-complex protein 1 subunit beta-like [Zea mays]	212.057	41.9	1	3	23	54	2	2	2	2	2	2	2	2	2	0.030491	5.55473	5.86446	0.321846	5.56501	0.549498	7.85286	2.46709	2.45002	1.06055	0.970965	0.84814	0.847621	0.931118	0.995755	1.12525	1.12011	1.11968	0.959887	0.924831	1.12168
212721652	histone H3.2 [Zea mays]	212.037	32.35	7	4	8	104	21	21	21	21	21	21	21	21	21	14.2164	9.38614	10.8308	11.2524	7.47705	5.19674	7.11138	7.90067	3.47876	0.873191	1.15166	0.878976	0.974632	1.1366	0.974431	1.02048	0.958411	1.01931	0.967941	1.02855	0.9994
670425812	PREDICTED: 26S protease regulatory subunit 4 homolog [Zea mays]	211.804	51.9	1	8	24	57	14	14	14	14	14	14	14	14	14	6.89279	6.35651	7.01319	6.49079	4.818	5.24862	4.73594	4.48468	9.85386	1.02284	0.998286	0.842986	0.960681	1.03567	1.05812	0.980106	1.04614	1.05185	0.954704	1.01816	1.02603
293333118	uncharacterized protein LOC100383591 [Zea mays]	211.774	34.37	1	14	29	48	14	14	14	14	14	14	14	14	14	9.19765	5.51876	3.74232	4.89414	4.0742	3.90805	5.10012	6.419	5.12183	1.01835	0.990166	1.05475	1.03054	1.04341	1.01755	0.95279	0.93395	0.970447	1.02109	1.0305	0.952395
670437481	PREDICTED: serine/threonine-protein phosphatase 2A 65 kDa regulatory subunit A beta isoform-like isoform X2 [Zea mays]	211.616	53.49	6	1	26	57	2	2	2	2	2	2	2	2	2	57.842	57.842	57.842	57.842	57.842	57.842	57.842	0.785178	1.01412	0.00199792	0.00175667	0.00158875	0.00159559	0.00140527	0.00116631	0.00153189	4.48852	4.68808	0.00178111	0.00138906	3.05938
226531758	uncharacterized protein LOC100279994 [Zea mays]	210.983	45.31	1	3	16	48	5	5	5	5	5	5	5	5	5	4.51657	3.46843	0.157336	2.14742	1.28412	4.46692	1.03124	5.83691	10.6392	0.946219	0.998731	0.886703	0.931189	0.975556	1.00866	1.11299	1.14975	1.04809	0.943884	0.971802	1.10361
670382843	PREDICTED: uncharacterized protein LOC100194009 isoform X1 [Zea mays]	210.945	26.46	2	40	40	56	49	49	49	49	49	49	49	49	49	7.37725	7.64493	5.52652	8.03053	4.287	5.05185	6.73794	5.39422	6.38191	0.89716	0.92902	0.939138	1.10003	1.06359	1.05789	0.976566	1.01557	0.99754	0.921773	1.07384	0.996559
670386266	PREDICTED: H/ACA ribonucleoprotein complex subunit 4-like [Zea mays]	210.931	41.62	1	7	22	49	4	4	4	4	4	4	4	4	4	1.68295	7.62054	3.5402	6.31204	1.4789	4.17855	1.34984	2.73026	6.4841	0.877201	1.02272	0.973206	1.06531	1.08725	0.989395	0.9243	1.00816	0.96933	0.95771	1.04732	0.967264
670437843	PREDICTED: 65-kDa microtubule-associated protein 1-like [Zea mays]	210.785	40.2	2	12	21	50	10	10	10	10	10	10	10	10	10	4.85594	5.6212	2.65191	1.78667	3.18664	3.37184	6.07436	2.9935	2.90004	1.07838	1.10897	1.00412	0.982038	0.971654	0.976183	0.94559	0.998108	0.931009	1.06382	0.976625	0.958236
670439186	PREDICTED: KH domain-containing protein At4g18375-like [Zea mays]	210.772	52.12	1	10	26	51	14	14	14	14	14	14	14	14	14	9.43257	10.6102	6.49052	5.79844	7.20393	4.15844	10.5494	8.25505	9.35312	1.079	1.10567	1.05149	0.952886	0.943567	0.94011	0.971602	0.983519	0.956344	1.07872	0.945521	0.970488
162463634	high mobility group I/Y-2 [Zea mays]	210.496	59.59	1	14	14	66	40	40	40	40	40	40	40	40	40	13.0544	8.71099	8.07608	10.0897	5.60696	7.79453	6.33761	6.03631	9.95426	0.80428	1.00162	1.13	1.19787	1.17678	0.81066	1.01537	0.918727	0.935138	0.978635	1.06177	0.956412
226497596	LOC100281932 [Zea mays]	210.461	60	3	1	8	44	1	1	1	1	1	1	1	1	1										0.955876	0.869394	0.990126	0.992301	1.02445	1.01709	0.98122	1.02633	1.12993	0.938465	1.01128	1.04583
308080934	hypothetical protein [Zea mays]	210.303	39.08	1	19	20	53	29	29	29	29	29	29	29	29	29	9.05464	7.27508	5.75033	7.07045	5.56309	3.39956	7.66329	4.87187	7.69837	1.10173	0.994801	1.07349	0.942911	0.921792	0.951476	0.99096	1.01427	1.02323	1.05667	0.938726	1.00949
293336766	uncharacterized protein LOC100383541 [Zea mays]	210.293	25.63	7	19	28	51	24	24	24	24	24	24	24	24	24	8.73317	5.44705	5.6194	5.16172	3.65241	4.9107	6.61887	8.57919	5.81227	0.933174	1.03899	0.942794	1.11166	1.0754	1.08352	0.881727	0.961023	0.927159	0.971651	1.09019	0.923303
670435304	PREDICTED: hypothetical protein isoform X1 [Zea mays]	210.141	43.04	2	1	12	59	1	1	1	1	1	1	1	1	1										0.695151	0.657228	3.74684	0.586594	0.804364	0.622894	0.679867	0.633289	0.670081	1.69974	0.671284	0.661079
226529035	uncharacterized LOC100273176 [Zea mays]	209.977	53.57	1	2	21	49	1	1	1	1	1	1	1	1	1										1.05251	0.995037	1.08178	0.955791	0.941996	1.01486	1.01474	1.02738	0.931095	1.04311	0.970883	0.991073
212722142	putative xylose isomerase family protein precursor [Zea mays]	209.106	52.7	1	9	23	50	8	8	8	8	8	8	8	8	8	78.694	78.694	78.694	19.7364	9.44066	7.67242	14.9301	18.9559	8.43801	0.00124129	0.0010914	0.000987074	1.18244	1.38825	1.30563	1.36636	1.47563	1.38772	0.00110659	1.29211	1.40991
670375161	PREDICTED: 26S proteasome non-ATPase regulatory subunit 1 homolog A-like [Zea mays]	209.056	28.5	1	7	26	54	9	9	9	9	9	9	9	9	9	12.9511	11.2057	9.1328	15.9258	22.9804	12.0226	11.2009	10.8469	10.1837	1.01235	0.983481	1.00319	0.936244	0.929869	0.917511	1.01349	1.03949	1.02541	0.999674	0.927875	1.02613
670440024	PREDICTED: vacuolar proton ATPase a3-like [Zea mays]	209.037	28.95	1	6	20	47	9	9	9	9	9	9	9	9	9	4.18565	6.49575	3.41042	2.77341	7.79645	4.56388	5.70566	6.67677	5.40234	1.05393	1.04792	1.01652	0.990472	0.954767	0.988567	1.02095	0.969346	1.03047	1.03946	0.977935	1.00692
212722456	uncharacterized protein LOC100192461 [Zea mays]	208.863	41.4	2	16	18	49	16	16	16	16	16	16	16	16	16	7.35663	8.31992	10.4672	5.82993	4.09322	5.18753	5.49137	6.97469	9.06092	1.00064	0.981297	1.03981	0.994479	1.01716	1.01394	0.978199	0.973087	1.01444	1.00725	1.00853	0.988574
670374829	PREDICTED: D-3-phosphoglycerate dehydrogenase, chloroplastic-like [Zea mays]	208.717	28.75	1	4	17	48	12	12	12	12	12	12	12	12	12	6.08206	5.85834	5.10259	6.31967	2.52464	5.12156	7.05653	3.69919	8.39585	0.994461	0.955956	1.0797	1.12937	1.08834	1.11153	0.867766	0.871648	0.856801	1.01004	1.10975	0.865405
226499196	hypothetical protein [Zea mays]	208.642	59.56	1	22	26	53	19	19	19	19	19	19	19	19	19	6.98235	2.21203	8.75422	6.60987	5.11617	3.40714	4.21436	6.1358	5.83405	0.937757	0.967843	0.952365	1.04325	1.04079	1.02746	1.01622	1.04304	1.00435	0.952655	1.03717	1.0212
293337139	uncharacterized protein LOC100382028 [Zea mays]	208.55	31.22	1	4	23	48	4	4	4	4	4	4	4	4	4	11.2489	1.76529	1.10167	5.35083	9.5233	3.97882	5.34962	7.61436	5.98048	0.953625	0.926414	1.00043	1.12716	1.03783	1.06873	0.995349	0.945748	0.94925	0.960155	1.07791	0.963449
226495885	LOC100282604 precursor [Zea mays]	208.53	56.23	1	17	17	55	44	44	44	44	44	44	44	44	44	8.49667	9.76293	8.22585	5.1149	4.7479	3.37848	7.55329	7.03233	7.05243	0.949855	0.908719	0.881085	0.974382	0.98947	0.993467	1.07643	1.09474	1.09916	0.913219	0.985773	1.09011
670407762	PREDICTED: protein CYPRO4-like [Zea mays]	207.459	32.12	1	9	19	47	12	12	12	12	12	12	12	12	12	3.95043	9.50784	6.78457	10.8005	4.9716	6.21499	3.87469	9.55017	10.8915	0.925285	0.966729	0.94154	1.00382	1.02397	1.07916	0.978748	1.07296	1.02145	0.944518	1.03565	1.02439
226494835	40S ribosomal protein S15a [Zea mays]	207.456	73.08	4	2	10	56	3	3	3	3	3	3	3	3	3	6.68467	6.73303	4.71397	0.556429	7.6019	0.971449	2.25538	1.71835	8.91039	1.04776	0.990412	0.98488	0.891925	0.959039	1.02359	1.01838	1.05526	1.10092	1.00768	0.958184	1.05819
162459598	nucleosome/chromatin assembly factor C [Zea mays]	207.243	51.88	3	5	16	48	8	8	8	8	8	8	8	8	8	9.6758	6.27759	3.76598	4.54338	8.74348	4.11142	10.0005	8.51014	3.99168	0.92615	0.989227	1.01703	1.04675	0.950805	1.02095	1.01432	1.01423	0.961062	0.977468	1.00617	0.996539
226496477	60S ribosomal protein L33-B [Zea mays]	206.867	46.43	2	1	5	58	1	1	1	1	1	1	1	1	1										0.845935	0.969902	0.946586	1.04084	1.04165	1.03705	1.05163	0.969998	1.05829	0.920808	1.03985	1.02664
670366544	PREDICTED: aminopeptidase M1-B [Zea mays]	206.864	35.27	1	31	32	59	46	46	46	46	46	46	46	46	46	8.0241	6.65146	5.49431	6.20297	4.08674	4.92037	6.84866	5.26268	7.4981	1.10534	1.02217	0.955755	0.993425	1.0233	1.05061	0.931228	0.970935	0.969099	1.02775	1.02244	0.957087
212720634	uncharacterized LOC100194114 [Zea mays]	206.855	44.4	1	4	10	43	8	8	8	8	8	8	8	8	8	4.64622	4.88202	3.65524	3.56414	4.30674	6.6405	5.89716	6.73239	5.29008	1.03751	0.995269	1.09117	1.0183	1.0084	1.0012	0.967173	0.923652	1.03611	1.04132	1.0093	0.975646
670374238	PREDICTED: uncharacterized protein LOC100384390 isoform X1 [Zea mays]	206.715	19.38	2	35	35	50	40	40	40	40	40	40	40	40	40	6.31497	5.11076	7.06011	5.97109	4.69813	4.49543	8.70352	6.33587	8.30208	1.01797	1.00646	1.06979	1.08239	1.02129	1.03005	0.921963	0.946828	0.949277	1.03141	1.04458	0.939356
670399382	PREDICTED: DNA polymerase delta catalytic subunit [Zea mays]	206.651	35.93	1	38	38	51	38	38	38	38	38	38	38	38	38	7.21807	7.12983	8.87253	4.27138	4.69151	4.39576	6.04363	6.61244	7.62084	0.972143	1.00451	0.954953	0.964027	0.964832	0.96096	1.06347	1.09231	1.06181	0.977203	0.963273	1.07253
670446744	PREDICTED: 26S proteasome non-ATPase regulatory subunit 1 homolog A-like [Zea mays]	206.642	20.5	1	2	21	53	10	10	10	10	10	10	10	10	10	3378.66	3378.66	3378.66	49.0764	53.2612	46.1753	61.1258	35.9949	51.0092	0.00751021	0.00660334	0.00597213	1.02713	1.03017	1.35652	1.42485	1.47163	1.43056	0.00669523	1.13794	1.44235
187829883	TRIBOA-glucoside O-methyltransferase BX7 [Zea mays]	206.255	45.6	5	6	16	55	23	23	23	23	23	23	23	23	23	13.3274	12.181	13.3956	8.40824	8.74502	7.4668	11.7899	18.9103	19.1289	1.07833	0.98012	1.02644	1.09124	1.04713	1.04141	1.04032	0.859475	0.865299	1.0283	1.05993	0.921698
212722012	60S ribosomal protein L22-2 [Zea mays]	206.141	59.23	1	7	9	56	31	31	31	31	31	31	31	31	31	5.58367	6.66782	6.54055	4.57117	5.39845	3.55735	4.05121	3.58169	5.5585	0.96158	0.945062	1.01495	1.00479	1.0244	1.00104	1.02627	1.01827	1.03364	0.973864	1.01008	1.02606
226531458	LOC100285385 [Zea mays]	205.978	40.42	3	11	30	53	11	11	11	11	11	11	11	11	11	9.99144	10.3158	4.29798	5.33638	4.42025	1.97102	9.96109	11.2643	7.1126	1.04815	1.00177	1.01302	1.04323	0.998071	1.02762	0.986671	0.942678	0.875671	1.02098	1.02297	0.935007
670443637	PREDICTED: uncharacterized protein LOC100384498 isoform X1 [Zea mays]	205.679	45.89	4	26	26	50	39	39	39	39	39	39	39	39	39	6.69188	10.0696	5.40918	7.70172	6.46639	5.572	6.78794	4.38834	8.13607	0.985573	0.979305	1.02585	1.00025	0.983252	0.997887	1.00777	1.00715	1.01966	0.996909	0.993795	1.01153
821595499	phenylalanine/tyrosine ammonia-lyase [Zea mays]	205.385	40.54	8	6	27	49	8	8	8	8	8	8	8	8	8	10.4475	12.9108	4.87797	12.5062	7.58009	16.3347	28.5912	20.2827	28.9124	1.25417	1.12651	0.846481	1.16123	1.12047	1.17941	0.716998	0.712572	0.714706	1.07572	1.1537	0.714759
363543189	catalase isozyme B [Zea mays]	205.05	39.43	2	13	16	49	24	24	24	24	24	24	24	24	24	11.0113	11.0021	11.2214	8.52982	10.1763	11.3955	7.56734	8.77614	5.39514	0.961811	0.92776	1.00254	0.950024	0.969434	0.977414	1.09684	1.10405	1.09558	0.964036	0.965624	1.09882
226498552	60S ribosomal protein L23a [Zea mays]	204.908	50	1	1	10	66	5	5	5	5	5	5	5	5	5	2.74445	2.77982	5.72262	2.35888	5.55724	3.78334	14.0756	10.4728	7.56149	0.924131	1.01915	1.02298	1.12478	1.13052	1.11004	0.871998	0.89083	0.889562	0.988752	1.12178	0.88413
670376887	PREDICTED: eukaryotic peptide chain release factor GTP-binding subunit ERF3A-like [Zea mays]	204.886	42.33	1	5	23	59	15	15	15	15	15	15	15	15	15	6.85718	8.77184	6.95174	4.49956	7.789	3.64723	4.19531	5.77504	7.04491	1.02386	1.02184	1.04941	0.992302	0.966076	0.973118	1.00438	1.00607	1.00175	1.0317	0.977165	1.00407
670413080	PREDICTED: uncharacterized protein LOC100279448 isoform X2 [Zea mays]	204.716	28.74	3	9	31	53	13	13	13	13	13	13	13	13	13	10.0365	10.501	6.68286	4.19596	5.08751	4.23	5.98703	6.79874	5.37401	1.02108	0.972137	1.0163	1.02943	0.978988	0.995873	0.980564	1.00055	0.996195	1.00317	1.00143	0.992435
670435770	PREDICTED: hypothetical protein isoform X1 [Zea mays]	204.586	34.6	3	18	20	57	34	34	34	34	34	34	34	34	34	7.54716	7.04808	3.56016	5.05196	4.32657	4.27072	6.84503	4.43054	7.33499	1.01383	0.992681	0.981311	1.05313	1.01908	1.05103	0.94426	0.974676	0.977948	0.995941	1.04108	0.965628
670430818	PREDICTED: DNA damage-binding protein 1a-like [Zea mays]	204.579	28.32	1	7	30	52	11	11	11	11	11	11	11	11	11	5.50763	8.42725	4.30743	1.54846	4.1805	1.9433	4.05032	2.72043	2.84234	0.988912	0.987523	1.0058	1.10142	1.0301	1.02336	0.933335	0.962616	0.97688	0.99408	1.05163	0.95761
226506966	LOC100284233 [Zea mays]	204.569	45.71	3	17	19	52	26	26	26	26	26	26	26	26	26	4.48804	7.8854	7.9666	4.98064	7.97607	8.48113	6.66356	8.85274	9.92065	1.00377	1.04066	0.924155	0.89816	0.952843	0.998629	1.03507	1.04848	1.03935	0.989526	0.949878	1.04097
239052128	uncharacterized LOC100192829 [Zea mays]	204.243	39.04	1	7	13	48	11	11	11	11	11	11	11	11	11	5.86659	4.54249	6.2079	2.92251	4.27362	1.56647	2.75157	4.53023	7.14781	0.920715	0.871029	1.00345	0.9993	1.00928	1.05962	1.0163	1.06379	1.09259	0.93173	1.02274	1.05756
293332651	hypothetical protein [Zea mays]	204.132	34.31	1	2	27	53	1	1	1	1	1	1	1	1	1										0.872155	1.09352	0.858651	0.575539	0.473975	0.510126	1.57832	1.66389	1.57214	0.941442	0.51988	1.60478
670407614	PREDICTED: 60S ribosomal protein L19 [Zea mays]	204.064	39.13	1	2	9	60	1	1	1	1	1	1	1	1	1										0.962918	0.903809	1.0501	1.08282	1.01059	1.00198	0.990057	0.977966	1.01489	0.972276	1.0318	0.994305
670386258	PREDICTED: importin subunit alpha-1a [Zea mays]	203.979	47.34	5	4	23	47	5	5	5	5	5	5	5	5	5	2.79197	8.32855	5.5138	3.9809	1.51236	2.47704	2.43542	2.90679	0.777469	0.967978	0.964964	0.818786	0.873173	0.969739	1.0065	1.10861	1.23565	1.17608	0.917243	0.949805	1.17345
670435065	PREDICTED: uncharacterized protein LOC100193235 isoform X1 [Zea mays]	203.463	37.68	2	4	34	53	3	3	3	3	3	3	3	3	3	19.8102	14.1995	11.7796	381.435	197.848	469.282	85.6472	59.6586	87.3547	0.960027	1.13393	0.930406	0.314269	0.38321	0.296519	1.00993	1.62297	1.72465	1.00812	0.331333	1.45252
226496085	dynamin-related protein 1C [Zea mays]	203.384	58.43	1	5	32	48	3	3	3	3	3	3	3	3	3	24.7693	5.11793	11.6257	0.662657	7.21061	3.00455	4.15086	1.86731	20.1274	0.892655	0.879002	0.882358	0.980101	1.0341	1.08086	1.10519	0.904977	1.04268	0.884672	1.03169	1.01762
226509630	putative cinnamyl-alcohol dehydrogenase family protein [Zea mays]	203.12	54.11	2	18	19	47	32	32	32	32	32	32	32	32	32	10.3955	15.4027	8.63516	7.23335	5.06202	6.78976	8.05616	10.2777	6.24242	0.932458	0.809235	1.11174	1.07835	0.977568	1.09144	0.983715	0.945453	1.05973	0.951144	1.04912	0.996298
670420984	PREDICTED: hypothetical protein isoform X1 [Zea mays]	203.061	43.91	1	9	31	52	7	7	7	7	7	7	7	7	7	14.4827	26.8377	5.71089	16.1224	17.2448	12.0324	10.222	17.3409	29.7786	0.991271	1.01598	1.04568	1.06191	1.03458	0.947652	1.0117	1.06129	0.962133	1.01764	1.01471	1.0117
226502552	uncharacterized protein LOC100273594 [Zea mays]	202.806	60.51	1	4	24	51	6	6	6	6	6	6	6	6	6	3.4887	5.37047	4.71467	6.90888	3.19673	4.82811	5.07412	1.44405	4.38153	1.1102	1.0012	1.06364	0.961135	1.02703	1.0579	0.888539	0.94553	0.951501	1.05835	1.01536	0.928524
212724024	uncharacterized protein LOC100193244 [Zea mays]	202.023	43.84	1	13	23	58	27	27	27	27	27	27	27	27	27	11.0925	8.21493	6.5249	10.3688	5.80233	6.94953	6.22468	5.89791	10.4276	1.05712	1.04132	0.964488	1.01527	1.03311	1.02067	0.954295	0.992777	0.973983	1.02098	1.02302	0.973685
670375903	PREDICTED: 60S ribosomal protein L23A [Zea mays]	201.626	51.97	1	1	10	64	3	3	3	3	3	3	3	3	3	588.224	10.3834	9.06728	5.56	2.61462	0.359898	5.59058	3.32264	9.10895	0.00135298	0.98522	1.02589	1.02243	0.989984	0.984658	1.16735	1.23779	1.44105	0.670822	0.999024	1.28206
162462257	ADP-glucose pyrophosphorylase small subunit [Zea mays]	200.499	45.49	2	11	18	49	19	19	19	19	19	19	19	19	19	4.95232	3.26883	3.85615	5.74754	3.86511	6.15751	4.32437	3.99838	6.13514	1.03302	0.987665	0.963585	1.0076	1.0054	1.0564	0.962249	0.981858	0.979256	0.994757	1.02313	0.974454
673921627	poly [ADP-ribose] polymerase 1 [Zea mays]	200.239	40.82	2	38	40	53	41	41	41	41	41	41	41	41	41	7.99451	5.33047	4.58318	7.04652	4.15688	3.68488	5.73071	4.35074	6.99022	0.920679	0.952686	1.00759	1.00178	0.959992	0.978556	1.02139	1.06158	1.06283	0.960319	0.98011	1.0486
162458262	dihydrolipoamide S-acetyltransferase [Zea mays]	200.053	41.14	4	6	20	48	11	11	11	11	11	11	11	11	11	5.19486	9.23175	3.37354	6.35297	7.75792	13.5124	6.76409	8.39697	14.785	1.07659	0.981082	1.13708	0.916885	0.886785	0.887847	1.10282	1.0608	1.06804	1.06492	0.897172	1.07722
226505916	hypothetical protein [Zea mays]	200.027	49.54	1	10	25	51	14	14	14	14	14	14	14	14	14	4.28103	5.39061	4.17585	3.34233	7.92119	5.43779	3.4774	4.85916	7.07578	1.0338	1.00645	0.973292	0.944701	0.910993	0.996471	1.03437	1.06835	1.09631	1.00451	0.950722	1.06634
670388437	PREDICTED: 60S ribosomal protein L5-1 [Zea mays]	199.999	48.34	1	4	17	55	10	10	10	10	10	10	10	10	10	12.2022	5.01384	3.81645	5.34739	4.46576	4.65293	6.87777	3.58712	8.71182	0.994432	0.997879	0.92301	0.982461	1.09212	1.03303	0.997627	0.982546	0.990376	0.971774	1.03587	0.990183
670386097	PREDICTED: paired amphipathic helix protein Sin3-like 3 [Zea mays]	199.818	24.74	5	13	35	53	15	15	15	15	15	15	15	15	15	8.30568	4.91685	3.27668	8.01089	6.69786	7.16312	9.2436	4.9789	5.53165	0.963649	0.981831	0.962125	1.03505	1.04375	1.03003	0.992316	0.974564	0.959323	0.969202	1.03628	0.975401
226530704	LOC100283140 [Zea mays]	199.531	50.4	3	4	15	55	4	4	4	4	4	4	4	4	4	208684	112316	143470	178909	1.03678e+06	618922	268143	153.43	124.258	0.0770379	0.0707297	0.0620455	0.0619836	0.070634	0.060217	0.0622267	2.16748	2.39867	0.0699377	0.0642782	1.54279
670359749	PREDICTED: LOC100280688 isoform X1 [Zea mays]	199.385	43.91	3	20	23	45	27	27	27	27	27	27	27	27	27	6.61094	5.91864	4.51926	5.41877	3.52747	4.64545	7.24345	3.0099	5.31716	1.06475	1.02257	0.968499	1.01075	1.00056	0.971111	1.007	1.01277	0.946157	1.01861	0.994139	0.988643
670357955	PREDICTED: uncharacterized protein LOC100192064 isoform X1 [Zea mays]	199.048	23.77	2	24	31	52	32	32	32	32	32	32	32	32	32	9.08936	8.72724	6.83588	4.05954	4.5906	4.39197	5.10798	4.74793	7.2575	0.99818	0.957707	1.02235	1.0289	0.970297	1.00303	1.00987	1.00451	1.03469	0.992747	1.00074	1.01635
670404678	PREDICTED: uncharacterized protein LOC100382295 isoform X1 [Zea mays]	198.869	31.69	3	6	12	70	3	3	3	3	3	3	3	3	3	3.45707	6.16983	2.90527	4.45522	3.60671	1.40436	2.96517	1.84813	7.80382	1.06234	1.13283	0.993606	0.913998	0.97902	0.948306	0.987765	1.01454	1.06677	1.06293	0.947108	1.02303
670422172	PREDICTED: 187-kDa microtubule-associated protein AIR9 [Zea mays]	198.802	25.11	1	35	35	52	42	42	42	42	42	42	42	42	42	7.95276	8.43545	5.62085	7.56034	5.81034	7.38844	8.11303	7.22544	10.9445	1.02377	0.981419	1.07565	1.05635	0.997838	1.01302	0.932261	0.945193	0.965166	1.02695	1.0224	0.94754
670408855	PREDICTED: DNA polymerase epsilon catalytic subunit A isoform X1 [Zea mays]	198.37	19.57	7	40	42	52	37	37	37	37	37	37	37	37	37	7.58027	8.09088	7.47224	6.58671	4.8152	6.40835	7.91125	8.45354	6.79704	0.968765	0.988117	0.993384	1.08397	1.02416	1.03833	0.956235	0.95881	0.969996	0.983422	1.04882	0.96168
226504246	lactate dehydrogenase A [Zea mays]	198.21	47.04	4	15	15	47	23	23	23	23	23	23	23	23	23	8.05116	8.1714	12.0059	11.4862	10.8421	11.3516	11.761	7.97344	6.54868	0.999115	0.95104	1.01155	0.88006	0.91772	0.912018	1.16579	1.17926	1.14649	0.987237	0.903266	1.16384
670428972	PREDICTED: uncharacterized protein LOC100384763 isoform X1 [Zea mays]	197.964	26.99	2	29	30	50	34	34	34	34	34	34	34	34	34	7.71148	5.17794	4.60652	6.60769	4.56907	5.39942	5.42749	6.52471	7.00962	1.09534	1.02584	1.04592	1.01901	0.949188	0.97135	0.98594	0.977616	0.984401	1.0557	0.979849	0.982652
670368917	PREDICTED: mitochondrial Rho GTPase 1-like [Zea mays]	197.64	47.76	1	6	25	44	4	4	4	4	4	4	4	4	4	4.69767	6.92055	2.27961	4.28329	6.5171	9.12086	6.40772	12.3348	5.14344	1.01886	0.981949	0.973278	1.06023	0.961709	1.00448	1.00945	1.07536	0.993453	0.991361	1.00881	1.02609
226500892	mitochondrial-processing peptidase alpha subunit [Zea mays]	197.513	48.32	2	18	20	51	33	33	33	33	33	33	33	33	33	10.8671	8.94115	5.53355	2.94813	6.1723	5.91761	7.85333	5.08511	6.6726	1.05929	1.0246	1.11169	1.01954	0.970647	0.982632	0.974438	0.911285	0.929997	1.06519	0.990939	0.938573
226532341	60S ribosomal protein L9 [Zea mays]	197.436	51.05	1	1	12	59	1	1	1	1	1	1	1	1	1										0.892856	1.09535	0.959198	0.959727	1.01846	1.02941	1.01123	1.00353	1.01489	0.982468	1.00253	1.00988
670374296	PREDICTED: hypothetical protein isoform X2 [Zea mays]	197.324	23.51	3	10	39	53	10	10	10	10	10	10	10	10	10	9.91951	6.0453	3.63572	7.16066	11.1897	6.12245	1.73767	5.40729	15.2651	1.03209	1.01125	0.9433	0.983298	1.04025	0.993295	1.00634	1.02514	1.06785	0.995549	1.00561	1.03311
670388288	PREDICTED: protein DEK-like [Zea mays]	197.129	42.03	1	8	27	63	14	14	14	14	14	14	14	14	14	6.53216	10.0251	9.1859	6.10884	11.9531	7.33028	8.35258	6.621	10.0141	0.971188	1.0339	1.02077	0.967324	0.912862	0.878029	1.06663	1.14961	1.04845	1.00862	0.919405	1.08823
162460470	methyl binding domain109 [Zea mays]	197.11	57.5	1	15	21	47	13	13	13	13	13	13	13	13	13	13.8602	9.38121	3.66362	5.82509	6.07962	4.5847	9.65914	6.15585	3.33088	1.03187	1.11925	1.15034	0.97968	0.970022	0.884564	0.970555	1.0032	0.979073	1.10049	0.944755	0.984275
226506542	60S ribosomal protein L7-1 [Zea mays]	197.109	66.12	2	3	19	59	6	6	6	6	6	6	6	6	6	238516	585824	654968	19.2957	20.6091	23.4317	25.7303	21.8171	22.4167	0.0557965	0.0604783	0.0539941	1.11452	1.40787	1.11201	1.1978	1.23506	1.18559	0.0567563	1.21147	1.20615
670365907	PREDICTED: mucin-22-like isoform X4 [Zea mays]	196.59	34.03	5	27	27	47	34	34	34	34	34	34	34	34	34	10.2118	8.91173	9.21188	6.17964	5.90652	8.97829	10.9869	11.2901	8.85591	1.14421	1.11475	1.2371	1.09602	0.992628	1.0062	0.817736	0.795513	0.791872	1.16535	1.03161	0.801707
226503351	60S ribosomal protein L23a precursor [Zea mays]	196.502	41.76	3	1	10	63	2	2	2	2	2	2	2	2	2	0.925923	6.8548	2.06393	8.56079	1.0258	9.35036	3.63515	1.83915	5.95913	0.877706	0.916175	1.05225	0.933365	0.973098	0.944987	1.05133	1.08083	1.16687	0.94871	0.950483	1.09968
226503239	RHM1 [Zea mays]	195.815	46.73	1	9	31	54	9	9	9	9	9	9	9	9	9	7.19135	4.27216	6.98107	5.14222	4.45931	4.92692	13.8631	6.38692	9.87416	1.27867	1.11606	0.952936	1.12384	1.07057	1.08015	0.820309	0.808888	0.795756	1.11589	1.09152	0.808318
802083918	ferritin-1, chloroplastic [Zea mays]	195.766	39.76	2	4	9	49	12	12	12	12	12	12	12	12	12	4.94797	4.78736	6.2375	8.41922	4.69115	3.08315	7.2905	3.65078	12.8872	1.02796	1.08389	1.05053	0.997368	1.00717	1.00732	0.973173	0.923912	0.923991	1.05413	1.00395	0.940359
670375483	PREDICTED: LOW QUALITY PROTEIN: BEACH domain-containing protein lvsC-like [Zea mays]	194.879	16.61	2	43	44	52	40	40	40	40	40	40	40	40	40	7.5952	6.19484	5.56885	6.32606	7.71917	4.60429	6.5226	7.47521	8.28598	1.01972	0.994317	1.06103	1.0957	0.968383	1.01896	0.945388	0.942716	0.970559	1.02502	1.02768	0.952888
162463795	40S ribosomal protein S13 [Zea mays]	194.751	57.62	3	10	10	57	45	45	45	45	45	45	45	45	45	9.98375	11.8407	6.33242	7.09551	6.42599	5.4044	5.52426	6.66272	7.07828	0.97477	1.10274	0.943441	0.952154	1.00662	0.976564	1.01936	1.00696	1.02195	1.00698	0.978447	1.01609
670392141	PREDICTED: hypothetical protein isoform X2 [Zea mays]	194.737	44.52	2	20	20	49	37	37	37	37	37	37	37	37	37	9.87533	8.36957	8.45565	6.00907	6.14653	4.66449	8.56064	6.24323	9.27278	0.945365	0.989142	1.00547	1.00036	0.992029	1.00486	1.03091	1.03883	1.05714	0.979993	0.999084	1.04229
162461764	membrane H(+)-ATPase1 [Zea mays]	193.945	23.08	1	1	19	42	1	1	1	1	1	1	1	1	1										1.04132	0.945033	0.871032	1.01028	0.984514	1.04133	1.05744	1.02129	1.02634	0.952463	1.01204	1.03502
162464260	mitochondrial aldehyde dehydrogenase 2 [Zea mays]	193.697	42.44	1	17	22	51	21	21	21	21	21	21	21	21	21	12.3558	8.24819	6.55216	9.65394	6.09444	9.52697	10.2375	9.83425	12.3466	1.03778	0.996789	1.01311	1.01477	0.992281	1.03749	0.966959	0.973999	0.937905	1.01589	1.01485	0.959621
212722016	uncharacterized protein LOC100194128 precursor [Zea mays]	193.618	50	4	7	21	46	7	7	7	7	7	7	7	7	7	21.0445	29.8244	13.9089	20.0373	11.1333	5.35911	14.0306	23.2431	30.1185	0.931044	0.869116	0.924036	0.913392	1.03054	1.01583	0.982908	1.07649	1.08242	0.908065	0.986588	1.04727
226491860	succinyl-CoA ligase alpha-chain 2 [Zea mays]	193.562	37.16	2	11	11	43	29	29	29	29	29	29	29	29	29	6.82882	9.19166	6.4598	4.99929	5.15396	4.75377	8.29762	5.64529	7.09688	1.07715	1.04714	1.04626	0.977943	0.953045	0.973743	0.988515	1.00774	1.00777	1.05685	0.968243	1.00134
661250933	60S ribosomal protein L32 [Zea mays]	193.198	36.03	1	4	8	97	20	20	20	20	20	20	20	20	20	6.71884	11.8319	13.9496	7.85345	29.6624	5.11152	17.6185	28.9002	12.5999	0.947417	1.16206	0.845837	1.05184	0.876144	1.01752	0.996852	1.05558	0.969194	0.985103	0.981834	1.00721
226494351	dynamin-related protein 1C [Zea mays]	193.13	54.83	1	4	31	46	2	2	2	2	2	2	2	2	2	5.54106	8.40152	6.51988	9.50011	4.26072	5.20038	14.9065	6.17811	5.00055	0.916636	1.02109	0.876969	1.02058	1.13423	1.12185	1.03009	0.924598	0.871317	0.938231	1.09222	0.942
226509046	LOC100284901 [Zea mays]	192.946	60.84	2	6	11	62	25	25	25	25	25	25	25	25	25	9.58168	9.19462	5.92069	7.02163	2.92328	4.01124	5.77613	4.8316	5.52753	0.900888	1.0094	0.979896	0.97388	1.02293	0.925225	1.05696	1.05337	1.07059	0.963396	0.974011	1.06031
212721784	hypothetical protein [Zea mays]	192.943	50.63	1	10	15	48	14	14	14	14	14	14	14	14	14	22.7464	12.0456	8.53044	5.06645	9.72795	12.7523	18.0534	6.08647	19.8161	0.990472	1.00518	0.990747	1.07713	1.02783	1.09343	0.924772	1.00832	0.949543	0.995467	1.06613	0.96088
670372378	PREDICTED: uncharacterized protein LOC100272834 isoform X1 [Zea mays]	192.532	39.49	2	18	18	45	29	29	29	29	29	29	29	29	29	10.9508	10.1795	7.75922	5.29781	6.80778	8.09055	8.36358	7.07038	8.77694	0.980225	0.928011	0.936021	1.0538	1.05284	1.05747	1.02199	1.03383	0.983934	0.948086	1.05471	1.01325
226499620	LOC100282302 [Zea mays]	192.465	57.65	3	4	14	39	3	3	3	3	3	3	3	3	3	0.263862	2.80074	7.11073	9.2951	1.73973	9.3972	0.00505296	7.10945	1.37452	1.14845	1.00358	1.01544	1.01582	0.879708	1.00098	1.03136	1.00876	0.910503	1.05582	0.965503	0.983541
670363740	PREDICTED: LOW QUALITY PROTEIN: intron-binding protein aquarius-like [Zea mays]	192.175	23.41	3	34	35	49	34	34	34	34	34	34	34	34	34	7.38481	5.99538	4.90781	6.57862	6.51787	6.10509	8.70186	5.7967	9.31652	0.999572	1.00983	0.992715	1.01312	0.994506	0.993408	1.00106	0.999498	1.00063	1.0007	1.00035	1.0004
670363899	PREDICTED: chaperone protein ClpB2, chloroplastic-like [Zea mays]	191.691	35.17	1	3	33	52	4	4	4	4	4	4	4	4	4	4.50405	6.84798	4.59047	23.1399	17.9288	12.4976	24.815	38.764	72.19	0.952075	1.05079	0.98035	1.15217	1.19195	1.33472	0.7829	0.770838	0.761806	0.994406	1.22628	0.771848
226493116	3-N-debenzoyl-2-deoxytaxol N-benzoyltransferase [Zea mays]	191.646	50.7	2	7	18	44	12	12	12	12	12	12	12	12	12	4.8353	8.67345	4.03279	8.50692	7.19409	3.74077	8.22779	6.50713	6.62614	1.07906	0.942886	1.03746	1.00255	0.968823	1.01809	0.9975	1.01786	0.996651	1.0198	0.996488	1.004
902967424	uncharacterized protein LOC100191248 [Zea mays]	191.522	68.7	1	13	17	45	16	16	16	16	16	16	16	16	16	8.13689	7.38344	7.48406	5.03211	5.4665	8.5981	6.3334	4.61803	7.52462	1.02485	1.01486	1.06739	1.10485	1.0485	1.01806	0.947514	0.917743	0.877748	1.0357	1.05714	0.914335
212275458	chloride intracellular channel 6 [Zea mays]	191.441	59.35	2	5	12	53	1	1	1	1	1	1	1	1	1										1.05865	1.15168	0.977432	0.820222	0.854096	0.860666	1.13929	1.22295	0.996398	1.06259	0.844995	1.11954
162459823	lipoxygenase [Zea mays]	191.4	32.99	1	19	28	51	28	28	28	28	28	28	28	28	28	11.396	10.2055	9.37006	29.5235	36.8433	40.7435	9.73664	8.03968	11.764	1.31568	1.19109	1.17639	0.574073	0.579017	0.542556	1.38394	1.26443	1.3291	1.22772	0.565215	1.32582
670388556	PREDICTED: probable pectinesterase/pectinesterase inhibitor 51 [Zea mays]	191.317	28.75	1	11	11	47	33	33	33	33	33	33	33	33	33	5.25396	6.41144	7.64127	7.39555	7.88635	7.70709	9.58818	6.12965	9.13328	1.02836	0.964512	1.05503	1.01012	0.923217	0.957884	0.981354	1.02232	1.04563	1.01597	0.963741	1.01643
226502132	proteasome subunit beta type 4 [Zea mays]	191.315	56.27	1	5	11	42	12	12	12	12	12	12	12	12	12	5.30298	6.95688	5.28257	6.41598	7.78461	5.5401	6.72586	6.0338	1.5397	0.979098	1.00667	0.998112	1.01487	0.982263	0.98459	1.02098	1.013	1.02084	0.994627	0.993908	1.01828
226508302	LOC100283246 [Zea mays]	190.943	45.28	2	7	22	46	7	7	7	7	7	7	7	7	7	15.0764	4.37909	3.92356	2.24494	5.45321	4.52571	9.41983	2.69026	9.84318	1.10193	1.06656	1.03611	0.950581	0.975734	0.992731	0.97596	0.927229	1.04413	1.0682	0.973015	0.98244
670413050	PREDICTED: uncharacterized protein LOC100279212 isoform X2 [Zea mays]	190.755	40.52	7	13	35	50	18	18	18	18	18	18	18	18	18	8.86467	5.12461	6.01741	7.98187	6.24221	6.72434	10.6027	5.81308	7.65967	1.00538	1.02078	0.926126	0.958095	1.00817	1.04406	1.00334	1.04004	1.03091	0.984094	1.00344	1.02477
212274333	uncharacterized protein LOC100191368 [Zea mays]	190.547	65.57	1	2	18	59	2	2	2	2	2	2	2	2	2	12.0326	0.0413385	5.5605	11.3415	0.347424	5.4124	11.379	3.6022	7.10553	0.797519	1.05428	0.894987	0.844843	1.03288	0.818239	1.1383	1.23302	1.19842	0.915594	0.898655	1.18992
927261935	pyruvate kinase, cytosolic isozyme [Zea mays]	190.526	37.86	1	1	19	54	5	5	5	5	5	5	5	5	5	10.471	11.2656	4.59291	5.98758	2.14247	3.59312	3.78989	2.63407	7.14185	0.736118	0.685339	1.09436	1.05873	1.01942	1.09614	1.2974	0.776606	1.12616	0.838606	1.0581	1.06672
670445872	PREDICTED: exocyst complex component SEC5B-like [Zea mays]	190.472	35.33	4	13	37	53	13	13	13	13	13	13	13	13	13	4.60583	3.15498	8.2793	8.60138	3.96236	5.65443	5.28843	8.46668	7.35149	1.05356	1.02112	1.00714	1.00988	1.0066	0.96942	0.990856	0.956653	0.96264	1.02727	0.995298	0.97005
226504426	uncharacterized LOC100274138 [Zea mays]	190.238	54.48	2	4	8	73	8	8	8	8	8	8	8	8	8	8.90342	11.3199	1.67754	6.80705	6.65927	3.03461	2.35155	4.75017	1.81262	1.0079	1.27667	0.962198	0.939996	1.0205	0.971717	0.966201	0.947598	0.909604	1.08226	0.977406	0.941134
212722730	40S ribosomal protein S23 [Zea mays]	190.046	33.8	2	7	7	53	53	53	53	53	53	53	53	53	53	7.42754	8.98202	5.67483	8.10425	4.56066	4.38439	6.73829	4.70308	10.5561	0.996312	0.925677	0.984578	0.987346	0.98643	0.98115	1.03634	1.05605	1.04091	0.968856	0.984975	1.04443
670441164	PREDICTED: cell division cycle and apoptosis regulator protein 1-like [Zea mays]	189.351	28.78	2	21	36	52	18	18	18	18	18	18	18	18	18	6.47493	5.74144	3.77509	5.17429	7.29804	3.3583	6.20637	4.80078	6.76883	0.993553	1.01777	1.04419	0.968085	0.913099	0.92789	1.0329	1.04901	1.07067	1.0185	0.936358	1.05086
226496759	pyruvate kinase, cytosolic isozyme [Zea mays]	189.207	39.38	1	2	20	54	5	5	5	5	5	5	5	5	5	4.535	7.61367	4.27565	3.06535	1.41739	1.09814	18.6988	9.71053	17.8311	1.33523	1.29431	1.23573	1.18567	1.18158	1.21353	0.355888	0.764709	0.464887	1.28843	1.1936	0.528495
670419788	PREDICTED: hornerin-like [Zea mays]	189.124	26.75	6	22	35	48	21	21	21	21	21	21	21	21	21	4.70166	6.61415	5.22155	6.15673	8.97338	5.19411	9.08473	9.31534	13.6838	0.956431	1.02393	1.05938	0.967874	0.962162	0.953516	1.00226	1.054	1.00796	1.01325	0.961184	1.02141
219363539	uncharacterized protein LOC100216551 [Zea mays]	189.118	29.2	12	1	4	70	5	5	5	5	5	5	5	5	5	3.74224	4.92956	2.17252	7.0292	2.81623	5.17078	4.9907	4.07283	3.32783	1.02357	1.14845	0.871241	0.8642	1.05106	1.04127	0.965637	1.06876	0.994311	1.01442	0.985513	1.00957
670417537	PREDICTED: ruBisCO large subunit-binding protein subunit alpha, chloroplastic [Zea mays]	189.028	34.97	2	12	17	45	16	16	16	16	16	16	16	16	16	5.85887	7.50532	4.81997	4.97619	5.56804	5.12352	6.68518	5.77984	7.02301	1.06745	0.961571	0.966252	0.950445	0.950064	1.0095	0.971506	1.06976	1.07835	0.998425	0.970004	1.03987
931716836	RNA binding protein [Zea mays]	188.852	48.31	1	18	18	45	22	22	22	22	22	22	22	22	22	7.7962	6.79081	5.73398	6.65499	3.43921	4.65735	6.52606	4.31349	5.62599	1.02197	1.03171	1.01766	1.06979	1.02857	1.06941	0.922711	0.945903	0.912336	1.02378	1.05592	0.926983
226501134	uncharacterized protein LOC100278140 [Zea mays]	188.539	44.67	1	6	25	46	7	7	7	7	7	7	7	7	7	6.56691	7.59234	8.46841	13.3902	2.79743	8.37178	8.66745	2.86188	7.00427	0.953912	1.03207	0.954444	1.07443	1.02635	0.989809	1.02089	1.00342	0.989903	0.980141	1.0302	1.00474
308081353	uncharacterized protein LOC100501398 [Zea mays]	188.19	26.59	1	2	16	41	2	2	2	2	2	2	2	2	2	5.49035	7.15511	5.02668	5.19444	3.34939	2.01811	2.23118	4.64109	14.6629	0.936246	0.936773	1.00433	1.07141	1.0459	1.09608	0.971589	0.943888	0.93825	0.959118	1.07113	0.951243
226501080	uncharacterized LOC100279753 [Zea mays]	188.114	49.86	6	2	18	47	1	1	1	1	1	1	1	1	1										0.947588	1.0263	0.870549	0.979243	0.956024	0.953604	1.10681	1.11019	1.06547	0.948147	0.962957	1.09416
670421439	PREDICTED: uncharacterized protein LOC100381531 isoform X1 [Zea mays]	187.804	37.8	2	20	22	43	23	23	23	23	23	23	23	23	23	16.825	9.541	6.9327	6.84916	4.463	7.2108	8.1813	8.39419	13.2587	0.896709	0.994397	0.991867	1.02602	1.03662	1.02064	0.998272	1.04354	1.03249	0.960991	1.02776	1.02477
212275502	Ras protein RIC1 [Zea mays]	187.786	60.59	5	4	12	58	6	6	6	6	6	6	6	6	6	7.20848	7.76636	3.75651	8.31293	4.03147	8.80344	4.34488	4.54626	4.07232	0.998691	0.905434	0.925921	0.945159	0.978313	0.948508	0.99053	1.11821	1.12431	0.943349	0.957327	1.07768
670375070	PREDICTED: ABC transporter C family member 2-like [Zea mays]	187.725	22.93	1	32	33	45	26	26	26	26	26	26	26	26	26	8.39127	7.54836	5.66597	9.37709	8.24379	6.21247	8.95111	8.59894	11.6912	1.00683	0.985875	1.03069	1.10003	0.99787	1.01857	0.989499	0.944992	0.947671	1.0078	1.03882	0.960721
670359677	PREDICTED: uncharacterized protein LOC100280063 isoform X1 [Zea mays]	187.696	28.01	5	7	31	47	7	7	7	7	7	7	7	7	7	26.0564	8.62721	13.3867	10.2821	18.7285	20.7574	17.7653	23.9017	16.0342	1.02306	1.02637	1.01722	1.0699	1.00168	1.00589	1.0395	1.09489	1.00371	1.02222	1.02582	1.04603
293331913	proteasome subunit alpha type [Zea mays]	187.485	58.23	1	1	16	48	3	3	3	3	3	3	3	3	3	6.33326	2.75694	2.08688	3.9433	4.67915	4.24703	5.02283	0.647348	1.16238	1.01966	0.90946	0.958285	0.864125	0.84541	0.845656	1.1782	1.19575	1.23784	0.962468	0.85173	1.20393
670431654	PREDICTED: uncharacterized transmembrane protein DDB_G0289901-like isoform X1 [Zea mays]	187.387	24.81	7	21	34	47	18	18	18	18	18	18	18	18	18	9.54885	6.9668	4.39318	7.76071	6.68691	4.6501	5.25704	7.46969	10.9793	0.964236	0.991274	1.02471	1.0317	0.99863	1.00542	0.997447	1.05832	1.00252	0.993407	1.01191	1.01943
239835740	60S ribosomal protein L13 isoform 1 [Zea mays]	187.237	53.85	2	2	14	57	2	2	2	2	2	2	2	2	2	1.41693	3.1843	1.95403	13.1343	18.9071	11.3249	61.2669	77.0207	121.966	0.907083	1.00909	0.940979	1.48581	1.68363	1.5057	0.376918	0.379667	0.301043	0.952384	1.55838	0.352542
226532249	phospho-2-dehydro-3-deoxyheptonate aldolase 1 [Zea mays]	187.124	39.59	8	10	20	46	10	10	10	10	10	10	10	10	10	6.35891	4.90535	4.47843	5.883	4.27879	5.55764	9.36739	1.82336	7.46546	1.2134	1.09836	0.945657	1.12695	1.06779	1.12767	0.870917	0.782579	0.789599	1.0858	1.10747	0.814365
162458054	lon protease homolog, mitochondrial precursor [Zea mays]	187.03	28.73	4	4	27	45	2	2	2	2	2	2	2	2	2	5.55374	0.0390214	3.93764	6.38632	3.80027	2.83522	0.294357	1.70826	0.920497	1.00113	1.04463	1.08151	1.01917	0.906637	0.918882	1.00563	1.04062	1.03451	1.04242	0.94823	1.02692
525344944	callose synthase [Zea mays]	186.738	16.7	2	19	31	48	21	21	21	21	21	21	21	21	21	11.136	5.71624	9.435	9.71618	5.56585	6.78169	8.75832	7.28309	6.96321	0.979029	0.986099	0.942972	1.02777	1.00076	1.019	1.00002	1.00041	0.998954	0.969367	1.01585	0.999795
670373734	PREDICTED: uncharacterized protein LOC100304283 isoform X1 [Zea mays]	186.53	54.55	2	18	27	48	21	21	21	21	21	21	21	21	21	3.64926	6.29165	5.7172	8.05398	8.25918	5.51804	7.28299	7.27113	9.4777	0.953309	1.0073	1.02397	1.06037	1.04038	1.01503	0.997773	0.927909	0.965791	0.994859	1.03859	0.963824
293333682	hypothetical protein precursor [Zea mays]	186.513	30.21	3	24	24	45	37	37	37	37	37	37	37	37	37	10.2165	8.76386	10.3349	8.29894	6.50719	8.26872	9.23981	7.96413	8.4704	1.01746	0.967751	1.03022	0.981181	0.965484	0.96172	1.04291	1.0317	1.05721	1.00514	0.969462	1.04394
226499080	dihydroflavonol-4-reductase [Zea mays]	186.395	55.8	3	13	17	46	17	17	17	17	17	17	17	17	17	8.72469	21.0251	11.7158	7.6781	6.8618	5.21537	11.2251	13.937	8.46761	0.791806	0.671449	1.11149	0.852732	0.930202	0.92016	1.44486	0.786742	1.47524	0.858248	0.901031	1.23561
226499706	60S ribosomal protein L19-3 [Zea mays]	186.322	39.13	1	2	9	56	2	2	2	2	2	2	2	2	2	3.89553	0.668952	1.00384	6.63111	2.59322	5.07141	0.260527	2.38605	1.93767	0.979554	0.965794	1.04138	1.1089	1.05072	0.991838	0.984693	0.932883	0.943909	0.995575	1.05049	0.953828
670412460	PREDICTED: uncharacterized protein LOC100193412 isoform X1 [Zea mays]	186.113	29.52	3	16	31	49	23	23	23	23	23	23	23	23	23	5.74664	6.07034	7.78737	6.51021	7.98557	6.55973	8.26568	11.8818	11.8569	0.930008	0.976639	0.947184	0.951182	0.960393	0.938856	1.13642	1.09462	1.1187	0.951277	0.950144	1.11658
226528124	proteasome subunit alpha type 3 [Zea mays]	185.614	58.23	1	1	16	48	3	3	3	3	3	3	3	3	3	3.09307	2.58973	1.99369	38.8738	24.8627	46.6459	5.15987	6.75399	8.97682	0.930711	0.990097	1.07313	0.162369	0.199247	0.159256	1.83434	1.90561	2.06544	0.997979	0.173624	1.93513
927669047	LOC100283975 [Zea mays]	185.516	37.61	1	3	21	43	2	2	2	2	2	2	2	2	2	4.49802	2.69277	11.5692	22.5682	23.013	16.2585	55.7458	71.5834	103.924	0.932768	1.09675	0.963766	1.51576	1.41877	1.4088	0.465994	0.442693	0.396382	0.997762	1.44778	0.435023
670445634	PREDICTED: eukaryotic peptide chain release factor GTP-binding subunit ERF3A [Zea mays]	185.342	40.04	3	5	23	55	12	12	12	12	12	12	12	12	12	4.733	6.19147	5.81903	6.98456	6.56151	3.1454	4.19378	10.4285	9.32513	1.01562	1.02928	1.02833	1.02127	1.00028	1.01215	0.986679	0.964131	0.976097	1.02441	1.01123	0.975636
845634871	RNA recognition water-stress protein1 [Zea mays]	185.219	50.18	1	19	25	49	23	23	23	23	23	23	23	23	23	6.46867	5.70288	6.72855	5.97742	5.56766	5.2856	5.96287	10.0679	9.1625	1.04095	1.03471	1.04951	1.00057	1.00574	1.00258	0.958149	0.949109	0.957479	1.04172	1.00296	0.954912
226503896	elongation factor 1-delta 1 [Zea mays]	184.882	44.98	1	3	10	50	6	6	6	6	6	6	6	6	6	4.7516	5.09727	5.54275	6.74854	8.67469	5.62854	3.80282	6.12116	8.55749	0.920383	0.945737	0.876435	0.845822	0.959399	0.955194	1.12971	1.18909	1.1626	0.914185	0.920138	1.16047
212723398	uncharacterized LOC100194327 [Zea mays]	184.877	50.37	2	4	8	72	8	8	8	8	8	8	8	8	8	7.9211	6.60514	5.24378	7.5745	2.0677	5.02786	6.25977	9.49234	5.30368	1.06107	1.45156	0.920617	1.03462	1.06709	1.04164	0.856085	0.814398	0.827855	1.14442	1.04778	0.832779
670374322	PREDICTED: uncharacterized protein LOC100501272 isoform X1 [Zea mays]	184.694	37.06	6	8	18	45	6	6	6	6	6	6	6	6	6	7.89914	2.30844	5.07151	6.61964	3.23938	3.84798	3.74028	4.95243	6.00217	1.12285	0.995553	0.988824	0.990046	0.934917	0.994492	1.00474	1.02668	0.984512	1.03574	0.973152	1.00531
670443609	PREDICTED: uncharacterized protein LOC100383847 isoform X1 [Zea mays]	184.629	36.88	2	3	28	43	2	2	2	2	2	2	2	2	2	53.7179	268156	332678	19.9089	19.1337	23.7957	15.4382	23.0268	19.2851	0.00446088	0.0803449	0.0753549	1.30509	1.19736	1.22083	1.25358	1.14002	1.30426	0.0533869	1.24109	1.23262
670385179	PREDICTED: phospholipase D alpha 1 isoform X1 [Zea mays]	184.483	34.61	9	11	24	43	7	7	7	7	7	7	7	7	7	0.983194	1.23196	5.07119	6.68036	7.88849	9.52648	5.09963	10.2509	11.1389	1.15445	1.03776	1.06923	0.788787	0.7042	0.784277	1.21999	1.10628	1.16611	1.08714	0.759088	1.16413
670402833	PREDICTED: uncharacterized protein LOC100217072 isoform X2 [Zea mays]	184.46	32.25	3	20	27	47	24	24	24	24	24	24	24	24	24	6.64357	6.10376	6.81392	4.71232	3.37126	2.64565	7.72205	5.68678	5.54609	0.923363	0.963706	0.916726	0.976854	0.98509	1.01006	1.01759	1.1144	1.11409	0.934598	0.990668	1.08202
670405307	PREDICTED: exportin-1-like [Zea mays]	184.388	25.58	1	8	28	46	5	5	5	5	5	5	5	5	5	13.2897	5.6687	12.4325	1.8144	3.48387	3.44339	12.0371	1.24224	6.64091	1.00558	0.966384	0.814852	0.898392	1.09652	1.08065	1.00554	1.0656	1.04944	0.928938	1.02519	1.04019
670384152	PREDICTED: LOC100283029 isoform X1 [Zea mays]	184.299	69.43	3	21	21	43	35	35	35	35	35	35	35	35	35	7.05125	4.37679	5.18465	5.76498	5.81725	4.98749	7.50335	7.80446	8.49529	0.994239	1.03354	1.02486	1.00057	1.01867	0.999255	0.997829	0.982851	0.972739	1.01755	1.00616	0.984473
226494783	uncharacterized protein LOC100274518 [Zea mays]	184.267	48.31	2	11	12	38	21	21	21	21	21	21	21	21	21	13.725	10.0159	10.1621	32.4556	35.2292	35.7876	17.9962	19.0367	25.1146	1.09802	0.993382	1.15784	0.697423	0.742656	0.727255	1.2301	1.21582	1.32843	1.08308	0.722445	1.25812
212720922	uncharacterized LOC100194117 [Zea mays]	184.054	35.34	1	20	20	49	43	43	43	43	43	43	43	43	43	10.567	5.37602	6.75836	8.87629	6.51554	6.88043	6.36628	7.88331	7.12055	0.982427	0.995768	0.900617	0.947827	1.02478	1.06125	0.977336	1.06989	1.04005	0.959604	1.01129	1.02909
670433034	PREDICTED: patellin-3-like [Zea mays]	183.901	37.41	1	6	18	42	10	10	10	10	10	10	10	10	10	21.1713	3.08029	5.61701	6.1058	6.68655	14.2979	13.5282	34.3983	20.1971	0.864334	1.00337	1.11615	1.12286	1.12239	1.10373	0.912393	0.884231	0.943457	0.994617	1.11633	0.913361
226509912	ubiquitin carboxyl-terminal hydrolase 6 [Zea mays]	183.681	40.59	3	7	18	36	10	10	10	10	10	10	10	10	10	4.58281	2.99002	2.35082	8.90449	9.0763	8.80473	4.20398	4.96525	5.47872	1.0289	0.974114	1.01401	0.940611	0.924172	0.934491	1.09118	1.04361	1.0744	1.00568	0.933092	1.06973
670375862	PREDICTED: CLIP-associated protein-like isoform X1 [Zea mays]	183.649	22.55	3	10	29	45	11	11	11	11	11	11	11	11	11	15.0854	6.93508	11.1902	11.0983	5.88888	4.84067	12.8073	7.79815	7.54057	0.998937	1.0212	0.971555	1.03917	0.977658	1.03523	1.02454	0.905231	0.94569	0.997232	1.01735	0.958487
226532594	60S ribosomal protein L7-1 [Zea mays]	183.332	64.37	1	3	19	57	4	4	4	4	4	4	4	4	4	4.88469	4.27242	2.94807	12.1671	5.44836	10.9712	7.68189	6.07512	3.68336	0.698917	0.962292	0.828996	0.922637	1.24313	0.965906	1.09362	1.08265	1.04809	0.830068	1.04389	1.07479
922304356	benzoxazinone synthesis8 [Zea mays]	183.246	38.9	1	13	14	42	29	29	29	29	29	29	29	29	29	12.4155	11.2351	12.8581	14.9381	15.1558	7.55511	11.8585	9.91206	12.6109	1.17955	1.06351	1.08262	0.928861	0.876984	0.936817	0.995822	0.924309	0.96178	1.10856	0.914221	0.960637
670357945	PREDICTED: uncharacterized protein LOC100192002 isoform X1 [Zea mays]	181.825	30.66	6	3	24	44	2	2	2	2	2	2	2	2	2	4.04437	10.1398	9.42875	10.7614	0.996583	0.235229	6.67412	5.92962	11.2007	1.08682	1.02733	1.05406	1.07346	0.970092	1.00106	0.970717	0.945975	0.891888	1.05607	1.01487	0.936194
226500616	uncharacterized protein LOC100276911 precursor [Zea mays]	181.78	38.92	1	6	6	53	53	53	53	53	53	53	53	53	53	30.3053	26.1568	27.9761	16.9247	14.6845	25.5352	19.3622	23.5988	28.9785	0.764585	0.920846	0.842007	1.06569	1.09647	1.11626	1.00297	1.07322	1.06026	0.842479	1.09281	1.04548
670402424	PREDICTED: uncharacterized protein LOC100193029 isoform X1 [Zea mays]	181.771	27.05	2	22	33	49	28	28	28	28	28	28	28	28	28	9.12321	8.29284	7.13655	10.3703	9.95772	8.6252	8.71692	9.74752	11.2748	1.05139	0.984169	1.09367	1.05934	0.970992	0.98801	0.97331	0.938605	0.942899	1.04307	1.00611	0.951605
670368143	PREDICTED: cyclase-associated protein 1-like [Zea mays]	181.722	43.65	2	5	22	46	5	5	5	5	5	5	5	5	5	5.91306	3.45002	9.37559	9.58323	10.3925	5.45528	1.53334	11.0681	8.8709	1.07243	1.01185	0.918369	0.946522	0.935373	0.97621	0.99544	1.11593	1.03929	1.00088	0.952702	1.05022
670429583	PREDICTED: centrosomal protein of 128 kDa-like [Zea mays]	181.12	45.15	1	14	32	43	10	10	10	10	10	10	10	10	10	11.1566	8.06825	20.3273	4.09319	3.15596	2.01121	3.46459	5.32353	6.47014	0.968042	0.983089	0.986146	1.01094	0.993584	1.01067	1.03294	1.04707	1.00945	0.979092	1.00506	1.02982
226501938	phosphoenolpyruvate carboxykinase homolog2 [Zea mays]	180.949	43.55	3	14	25	42	13	13	13	13	13	13	13	13	13	36.3973	41.6836	4.55556	25.2795	29.8501	19.3245	12.1313	10.6003	10.3725	0.593323	0.516997	0.919509	0.703359	0.65921	0.673855	1.6975	1.63393	1.66222	0.67661	0.678808	1.66455
226498728	uncharacterized protein LOC100273428 [Zea mays]	180.948	45.29	3	4	15	44	5	5	5	5	5	5	5	5	5	4.80425	4.98278	2.34009	11.9867	3.36599	5.16386	5.86808	6.82241	0.841314	1.09061	0.949854	1.13076	0.971648	0.999316	1.0196	0.954123	0.930821	0.972648	1.05707	0.996855	0.95253
212721552	uncharacterized protein LOC100194344 [Zea mays]	180.866	44.39	2	6	9	48	23	23	23	23	23	23	23	23	23	8.08898	11.2997	5.08677	7.23246	8.23241	5.19632	4.80111	5.23225	4.82913	0.854254	0.98036	0.9431	0.989576	1.07333	0.996463	1.07015	1.0365	1.02734	0.925905	1.01979	1.04466
670437152	PREDICTED: CHD3-type chromatin-remodeling factor PICKLE isoform X2 [Zea mays]	180.698	29.27	3	37	37	52	43	43	43	43	43	43	43	43	43	6.95968	7.68266	6.62321	7.25578	6.46513	5.66362	5.56962	7.03907	8.47835	0.987654	1.02535	0.964754	1.03071	1.0312	1.00475	0.970348	1.00696	0.987271	0.992586	1.02222	0.988192
670362775	PREDICTED: vacuolar proton ATPase a3 [Zea mays]	180.598	27.01	1	5	19	41	7	7	7	7	7	7	7	7	7	11.6513	2.99187	14.6201	8.33318	1.09307	7.58861	7.54231	10.0027	6.4902	1.033	1.10233	0.986264	0.998684	1.07527	1.02103	0.885366	0.868078	0.895489	1.04053	1.03166	0.882978
670439659	PREDICTED: dedicator of cytokinesis protein 7 isoform X2 [Zea mays]	180.555	17.62	4	20	31	50	27	27	27	27	27	27	27	27	27	6.94809	9.73723	7.93541	8.54673	5.36669	7.06752	6.07021	8.18975	6.5015	1.04095	0.982988	1.03098	1.06836	0.999546	1.02821	0.981818	0.925721	0.938581	1.01831	1.03204	0.948706
670403657	PREDICTED: uncharacterized protein LOC100279338 isoform X1 [Zea mays]	180.479	45.29	3	6	23	46	6	6	6	6	6	6	6	6	6	6.1613	4.79981	1.59748	8.14036	6.71514	7.55825	1.96169	3.687	6.82863	1.0887	0.957627	1.09877	0.905089	0.881894	0.896413	1.02855	1.06432	1.15903	1.04837	0.894465	1.08397
670360064	PREDICTED: KH domain containing protein isoform X1 [Zea mays]	180.179	35.83	2	16	18	45	26	26	26	26	26	26	26	26	26	6.62097	8.40512	7.02158	4.22858	8.19685	6.98788	4.61909	6.72996	5.48809	0.979462	0.964575	1.07208	0.997013	0.979327	1.00485	1.01867	1.02254	1.02954	1.00537	0.99373	1.02358
293332519	uncharacterized protein LOC100383569 [Zea mays]	180.011	46.97	1	22	23	46	31	31	31	31	31	31	31	31	31	7.20845	6.72232	9.81184	5.44733	6.77519	7.2975	8.37592	7.24433	7.21144	1.0181	1.00045	0.944015	1.0266	1.00205	1.0488	0.986484	0.98425	0.996117	0.98752	1.02582	0.98895
293335473	uncharacterized LOC100383702 [Zea mays]	179.908	32.47	2	11	33	46	9	9	9	9	9	9	9	9	9	8.58819	8.14538	10.1437	16.4445	4.06895	10.5489	11.3314	6.28961	9.70034	1.04982	0.998078	1.13968	1.01035	0.908464	1.00415	1.02205	0.975102	0.989524	1.06253	0.974321	0.995559
670418309	PREDICTED: ATP-dependent 6-phosphofructokinase 6-like [Zea mays]	179.893	38.61	1	10	22	46	17	17	17	17	17	17	17	17	17	21.8835	22.6525	8.98815	7.98029	11.3008	7.4885	10.9138	15.8266	17.3447	0.881416	0.787305	0.948338	1.03609	1.04816	1.07578	1.00181	1.00713	1.09653	0.872353	1.05334	1.03516
162460824	LOC732830 [Zea mays]	179.819	58.65	3	9	19	43	9	9	9	9	9	9	9	9	9	4.68161	6.39033	8.74247	6.19018	5.56784	4.13966	6.35364	16.0632	8.53052	0.962004	0.993925	0.983458	1.01431	1.05722	1.0593	0.970433	0.969686	0.96891	0.979796	1.04361	0.969677
670368064	PREDICTED: exportin-2 [Zea mays]	179.602	30.07	1	16	26	44	16	16	16	16	16	16	16	16	16	3.03607	5.09952	6.6376	4.36997	6.10727	3.54242	9.13083	3.94852	6.0422	1.04268	0.991616	1.0252	1.00388	0.959806	1.00536	1.01661	0.998127	0.995522	1.01983	0.989682	1.00342
670406172	PREDICTED: protein DEK-like [Zea mays]	179.57	38.97	1	19	33	55	23	23	23	23	23	23	23	23	23	7.92022	7.19671	9.84836	7.77477	8.03463	6.2768	7.16042	7.91864	6.2635	1.02249	1.05185	1.0485	1.01513	0.981771	0.983499	0.954397	0.937014	0.944651	1.04095	0.993467	0.945354
226494429	uncharacterized protein LOC100274407 [Zea mays]	179.148	40.34	1	12	20	47	24	24	24	24	24	24	24	24	24	6.92626	6.52007	5.4139	6.13662	4.55448	3.22992	9.59467	5.71941	7.82523	1.05835	0.951293	0.979584	1.08674	1.07324	1.0889	0.903639	0.893622	0.924032	0.99641	1.08296	0.907098
162458324	60S ribosomal protein L17 [Zea mays]	178.865	54.97	1	5	9	52	19	19	19	19	19	19	19	19	19	13.3992	5.71504	5.78552	8.99155	5.99736	7.38679	7.836	4.34476	5.59058	0.736925	1.09459	0.920943	0.884724	1.02195	0.882171	1.15168	1.11386	1.13698	0.917486	0.929615	1.13417
162462945	12-oxo-phytodienoic acid reductase8 [Zea mays]	178.845	49.62	3	6	16	44	8	8	8	8	8	8	8	8	8	6.63706	5.53088	3.68184	22.0525	23.4803	24.7308	16.074	20.2143	24.7114	1.02229	1.01369	0.98315	0.87767	0.940378	0.92662	1.11836	1.09863	1.06051	1.00637	0.91489	1.0925
670362613	PREDICTED: nuclear pore complex protein Nup155-like isoform X1 [Zea mays]	178.828	24.35	3	19	34	48	25	25	25	25	25	25	25	25	25	3.37749	4.23638	7.78319	4.75806	4.50421	5.20471	6.47732	5.34183	7.39359	0.969343	1.00458	1.0486	1.04893	1.00785	1.01516	0.932988	0.987463	0.973861	1.00751	1.02398	0.96477
670417861	PREDICTED: uncharacterized protein LOC103630441 isoform X2 [Zea mays]	178.603	22.9	2	18	27	46	20	20	20	20	20	20	20	20	20	10.7665	3.93408	8.26917	6.95847	6.06164	3.39496	5.9821	6.47943	9.3041	0.958053	1.00984	1.03487	0.979228	0.967145	0.968763	1.0007	1.04929	1.03527	1.00092	0.971712	1.02842
226506006	glyoxysomal fatty acid beta-oxidation multifunctional protein MFP-a [Zea mays]	178.591	31.12	1	18	19	42	33	33	33	33	33	33	33	33	33	7.28155	9.72306	3.59855	5.89581	6.91477	3.84579	6.75526	5.77391	4.93999	1.00061	0.967748	1.0304	0.976927	0.944222	0.961641	1.07646	1.07168	1.07121	0.999585	0.96093	1.07312
670390447	PREDICTED: pre-mRNA-processing protein 40A-like [Zea mays]	178.331	27.55	1	4	29	53	6	6	6	6	6	6	6	6	6	2.87185	2.38786	6.13354	4.40381	8.88934	5.41366	2.4033	3.74508	6.32126	0.987199	1.0263	1.03772	1.0412	0.985201	0.955465	0.949346	1.01205	1.00198	1.01707	0.993955	0.987793
670374544	PREDICTED: bifunctional aspartokinase/homoserine dehydrogenase 2, chloroplastic isoform X4 [Zea mays]	178.32	35.15	4	8	29	51	10	10	10	10	10	10	10	10	10	13.9181	23.0046	19.1667	9.81361	8.51602	9.42631	11.0506	8.16371	7.0833	0.8172	0.865884	0.902011	1.16457	1.13672	1.13396	0.85858	0.94876	0.880423	0.861698	1.14508	0.895921
525344153	DNA repair protein RAD23 [Zea mays]	177.776	35.06	1	2	10	40	9	9	9	9	9	9	9	9	9	5.7761	8.64375	2.49114	4.74111	5.59165	6.38492	18.5591	67.2577	6.79619	0.728762	0.739889	1.09335	1.23608	1.19353	1.21459	1.12286	0.433471	1.06824	0.854001	1.21473	0.874855
226509664	LOC100282592 [Zea mays]	177.647	26.83	2	1	8	56	10	10	10	10	10	10	10	10	10	69.7117	69.7117	69.7117	3.62221	4.98081	5.45	3.99798	7.46511	6.18043	0.00683183	0.00600687	0.00543268	1.35458	1.33799	1.36667	1.42171	1.40519	1.48765	0.00609046	1.35308	1.43818
670436549	PREDICTED: uncharacterized protein LOC100384187 isoform X1 [Zea mays]	177.646	27.66	6	7	31	45	7	7	7	7	7	7	7	7	7	10.469	2.81781	6.1098	1.65992	4.57469	4.31108	6.67057	4.31698	7.04291	1.08026	1.0524	1.06525	1.03018	1.03055	1.06105	0.93979	0.886976	0.894176	1.06597	1.0406	0.906981
212275446	uncharacterized protein LOC100192102 [Zea mays]	177.372	57.63	1	15	25	44	19	19	19	19	19	19	19	19	19	15.8532	8.86812	9.09083	8.86162	6.70302	7.73404	13.0842	13.656	11.9617	1.1408	1.08698	1.01207	1.08865	1.01819	1.05835	0.791404	0.852968	0.852215	1.07995	1.05507	0.832195
670407948	PREDICTED: nuclear pore complex protein Nup205 isoform X1 [Zea mays]	177.149	19.76	4	38	40	50	43	43	43	43	43	43	43	43	43	4.0187	6.31405	8.45238	4.80364	5.84649	5.78391	10.3164	7.84822	6.46677	1.01799	1.01711	0.947497	1.00608	1.06496	1.06519	0.917679	0.973128	0.938325	0.994197	1.04541	0.943044
226493349	3-isopropylmalate dehydratase large subunit 2 [Zea mays]	177.045	44.92	2	11	19	44	16	16	16	16	16	16	16	16	16	10.9785	6.05034	7.15363	8.22017	8.17537	3.48769	10.1199	7.37303	4.20744	1.05751	0.990862	1.05355	1.0427	1.03241	1.02953	0.918542	0.907708	0.888202	1.03397	1.03488	0.904818
670368306	PREDICTED: stem-specific protein TSJT1-like [Zea mays]	176.909	50.59	1	13	13	38	22	22	22	22	22	22	22	22	22	7.68483	6.86684	4.25407	6.53243	5.35872	3.57263	5.72594	7.0362	6.42707	1.01733	0.982904	0.990823	0.955218	0.93386	0.948781	1.03443	1.03891	1.0718	0.997017	0.945953	1.04838
212275560	uncharacterized protein LOC100191413 [Zea mays]	176.862	43.33	1	27	28	45	36	36	36	36	36	36	36	36	36	5.56032	4.96608	6.21547	6.48658	5.4889	5.35769	9.45815	7.23382	9.14411	1.139	1.02568	1.08219	1.08204	1.03037	1.07291	0.866151	0.852408	0.852456	1.08229	1.06177	0.857005
162461925	protein disulfide isomerase7 precursor [Zea mays]	176.737	51.37	6	14	19	41	18	18	18	18	18	18	18	18	18	5.60337	4.32765	2.98177	4.14396	2.67079	2.318	5.48017	4.18917	4.40045	1.13171	1.02767	0.988223	0.908488	0.930902	0.995959	0.962486	1.0417	1.03642	1.0492	0.945117	1.01353
226507822	LOC100283716 [Zea mays]	176.469	42.57	5	6	23	54	12	12	12	12	12	12	12	12	12	9.9886	7.30827	4.20322	6.85621	7.91633	4.58987	6.92264	2.96139	2.17151	1.03113	0.913948	0.854929	0.901429	1.08509	1.14742	0.965602	1.04203	1.01789	0.933336	1.04465	1.00851
226496753	proteasome subunit alpha type 3 [Zea mays]	176.437	53.01	1	3	15	45	7	7	7	7	7	7	7	7	7	3.33551	2.84945	9.87221	7.67024	4.45051	4.16629	3.24458	12.0032	6.48975	0.887758	0.987641	1.03348	1.02134	0.977241	0.992735	1.06159	0.998985	1.06321	0.969625	0.997107	1.04126
670444449	PREDICTED: probable histone H2AXb [Zea mays]	176.188	24.26	1	1	4	69	4	4	4	4	4	4	4	4	4	8.63007	8.30491	5.2846	8.66332	10.6482	9.53867	8.83986	8.38807	8.57671	1.04638	1.17259	0.916373	0.776666	0.848726	0.841929	1.17709	1.13451	1.1211	1.04511	0.82244	1.14423
670406043	PREDICTED: ARF guanine-nucleotide exchange factor GNOM [Zea mays]	176.163	23.18	1	31	33	44	27	27	27	27	27	27	27	27	27	9.21736	7.91137	6.21121	7.9881	4.02783	5.33136	7.04624	8.14081	9.6973	1.01964	1.06811	0.949541	1.04664	1.03338	1.04658	0.958421	0.944207	0.89902	1.01243	1.0422	0.933883
670431486	PREDICTED: importin subunit beta-1-like [Zea mays]	175.845	25.29	1	8	23	48	9	9	9	9	9	9	9	9	9	7.94482	4.56789	5.23346	4.88936	1.02353	2.56993	3.26259	4.3964	4.96086	0.994927	0.985306	0.874064	0.947468	0.976695	1.05272	0.969741	1.07231	1.06501	0.951432	0.992295	1.03569
226505944	putative transcription factor [Zea mays]	175.623	44.9	1	24	27	42	29	29	29	29	29	29	29	29	29	8.78486	7.15778	7.83701	9.40779	8.18141	7.06023	7.64846	6.08968	11.4437	0.956498	0.999938	0.940008	0.968265	1.00156	0.997293	1.06588	1.04875	1.03263	0.965481	0.989039	1.04909
226497680	plasminogen activator inhibitor 1 RNA-binding protein [Zea mays]	175.581	41.48	1	7	15	42	13	13	13	13	13	13	13	13	13	44.681	35.5026	33.696	22.7941	8.74054	19.6338	13.4987	28.3148	23.7125	0.807868	0.888658	0.873673	1.10625	0.982041	1.06677	1.11408	1.07921	1.12742	0.856733	1.05169	1.10691
162463134	LOC606722 [Zea mays]	174.91	39.9	13	22	26	47	30	30	30	30	30	30	30	30	30	9.51444	4.96006	6.15654	4.27714	4.22023	4.67252	7.7658	8.42946	9.74817	1.0399	1.0208	1.03564	0.971864	0.966469	0.99914	0.996002	1.00263	0.992322	1.03211	0.979158	0.996986
162464186	lipoxygenase11 [Zea mays]	174.723	29.53	1	18	29	46	14	14	14	14	14	14	14	14	14	10.1474	10.4726	6.38222	3.64848	5.25584	4.31069	8.21588	8.90048	21.3282	1.43194	1.23894	1.19049	1.12056	0.998619	1.08474	0.738128	0.614799	0.668901	1.28712	1.06798	0.673943
670359042	PREDICTED: uncharacterized protein LOC100274171 isoform X1 [Zea mays]	174.527	27.87	4	30	30	44	32	32	32	32	32	32	32	32	32	7.90722	8.54128	7.86857	5.06879	6.76682	5.51641	8.36302	7.35789	9.71745	1.03483	1.00532	1.02436	1.068	0.999456	1.02218	0.957555	0.944879	0.953235	1.0215	1.02988	0.951889
670398355	PREDICTED: nudix hydrolase 3 [Zea mays]	174.192	33.29	1	23	23	41	31	31	31	31	31	31	31	31	31	9.86204	6.53832	4.25662	5.00793	6.91296	4.99345	6.73697	8.93538	9.09166	0.992012	0.95469	0.988763	1.05579	1.0374	1.07401	0.949019	0.973043	0.981644	0.978488	1.05573	0.967902
670385056	PREDICTED: uncharacterized protein LOC100502303 isoform X19 [Zea mays]	173.974	17.32	27	30	32	42	26	26	26	26	26	26	26	26	26	10.5053	6.20117	6.95727	7.38274	5.89859	6.96805	6.50873	11.2969	9.12339	0.934431	0.932872	0.970215	1.0984	1.01186	1.00448	1.01075	1.02726	1.0221	0.945839	1.03825	1.02004
226531654	uncharacterized protein LOC100273610 [Zea mays]	173.577	32.93	1	13	15	45	17	17	17	17	17	17	17	17	17	9.96632	10.1546	2.05239	7.24578	6.7328	4.89403	11.0423	7.2839	5.55586	1.0235	1.02364	0.983895	0.94671	0.972149	0.981882	0.95843	1.04347	1.10329	1.01034	0.966914	1.03506
226493582	LOC100285670 [Zea mays]	173.272	54.6	1	9	20	45	11	11	11	11	11	11	11	11	11	12.7507	0.762112	6.48329	9.09005	4.99433	3.03945	10.0756	8.21041	5.10134	1.02808	0.937325	1.08154	1.05249	1.02592	1.002	0.934229	0.92733	0.954508	1.01565	1.0268	0.938689
670418427	PREDICTED: threonine synthase, chloroplastic-like [Zea mays]	173.185	37.52	4	12	18	45	30	30	30	30	30	30	30	30	30	10.7406	8.66439	9.33935	5.88798	9.07445	7.60838	10.864	13.8509	15.9842	1.04958	1.06604	0.939948	1.0842	1.08624	1.11069	0.918222	0.920587	0.894056	1.01852	1.09371	0.910955
670439562	PREDICTED: nucleolar protein 56-like isoform X1 [Zea mays]	173.163	42.53	2	8	25	46	6	6	6	6	6	6	6	6	6	4.15852	11.142	4.41763	5.94467	8.37008	1.9416	4.26903	11.9709	13.7779	0.989005	1.09452	0.938105	1.06327	1.11265	1.03694	0.891938	0.939121	0.942759	1.00721	1.07095	0.924606
226529243	26S proteasome non-ATPase regulatory subunit 3 [Zea mays]	173.091	49.08	3	6	24	43	5	5	5	5	5	5	5	5	5	4.25244	5.4051	12.0463	4.20717	4.58665	2.18102	2.13771	5.63756	6.22734	1.06044	1.02822	0.867762	0.923769	1.09601	1.04109	1.01179	0.967078	0.99454	0.985472	1.02029	0.991136
226510460	uncharacterized protein LOC100274491 [Zea mays]	173.056	26.79	1	6	9	79	5	5	5	5	5	5	5	5	5	4.32868	9.18855	3.42219	14.2886	13.0673	6.83622	4.662	4.08254	7.27587	0.865515	1.16072	0.938858	1.18906	0.96186	0.928128	1.11901	0.938711	0.985321	0.988366	1.02635	1.01435
226497590	LOC100282418 [Zea mays]	173.001	52.71	1	5	20	50	6	6	6	6	6	6	6	6	6	5.87638	4.84943	8.15306	4.15742	6.54877	3.10453	3.05852	5.44356	1.08515	0.884354	0.941295	0.868406	0.956114	1.12495	1.01323	1.0388	1.05411	1.06956	0.898018	1.03143	1.05416
670364010	PREDICTED: 5-oxoprolinase [Zea mays]	172.986	28.82	1	31	33	46	32	32	32	32	32	32	32	32	32	5.29954	6.07535	4.28594	7.72511	5.63614	5.23729	8.19375	6.70952	8.36434	1.08811	1.01034	1.02211	1.07214	1.01067	1.0534	0.882151	0.918917	0.929652	1.04019	1.04541	0.91024
670436989	PREDICTED: putative transcription elongation factor SPT5 homolog 1 [Zea mays]	172.888	33.3	6	36	36	52	47	47	47	47	47	47	47	47	47	6.72581	7.45044	5.36016	5.94601	7.67293	4.77818	6.11057	7.30173	5.27172	1.02024	1.01356	0.994173	1.00975	0.985865	0.98023	0.995956	1.00683	1.00179	1.00932	0.991949	1.00153
670431246	PREDICTED: 40S ribosomal protein S12-like [Zea mays]	172.881	60	2	2	8	37	2	2	2	2	2	2	2	2	2	3.141	4.86692	7.84301	2.38654	0.520563	0.828409	2.2633	1.26166	0.250629	1.00159	0.864257	0.918823	0.903887	0.976852	1.03669	0.998325	1.16209	1.11656	0.928224	0.972478	1.09233
226496920	uncharacterized LOC100272732 [Zea mays]	172.716	39.21	2	2	13	43	11	11	11	11	11	11	11	11	11	791209	22.8385	12.13	18.4691	11.718	22.6426	26.1844	14.9379	14.9405	0.0109279	0.90545	0.945143	1.11072	1.05698	1.19743	1.00759	1.06219	1.0361	0.620507	1.12171	1.0353
226502708	argininosuccinate synthase [Zea mays]	172.705	47.98	2	22	22	46	39	39	39	39	39	39	39	39	39	7.26354	7.26768	5.17249	4.86307	4.90024	3.32658	6.22953	6.87398	8.73341	1.0099	0.992503	1.01298	1.01854	0.986286	1.02025	0.983409	1.00031	0.994406	1.00513	1.00836	0.992709
226500298	LOC100284304 [Zea mays]	172.671	46.84	1	1	11	50	2	2	2	2	2	2	2	2	2	5.24807	2.91008	0.403112	1.7322	17.178	1.99226	11.6711	4.40748	10.0116	0.974832	1.02072	0.926711	0.938123	1.08595	1.02854	1.00874	0.993316	0.993518	0.974087	1.01754	0.998524
670384674	PREDICTED: uncharacterized protein LOC100383248 isoform X1 [Zea mays]	172.574	30.92	4	8	23	49	7	7	7	7	7	7	7	7	7	2.21869	4.22747	2.52176	2.73106	6.88236	3.81556	2.25218	4.01118	6.29981	1.03671	0.987638	1.06069	1.06499	0.91263	0.952391	1.04113	0.991395	1.02779	1.02835	0.976671	1.02011
226502756	fructose-bisphosphate aldolase [Zea mays]	172.519	44.44	5	5	17	50	7	7	7	7	7	7	7	7	7	1.8575	7.25896	9.47412	8.92607	1.09939	1.97339	4.83644	2.32265	5.07301	1.07767	1.00086	1.05774	0.973912	1.00642	0.975727	0.978691	1.00696	0.945801	1.04542	0.985355	0.977151
293333670	putative dnaJ chaperone family protein [Zea mays]	172.364	35.17	5	6	20	43	10	10	10	10	10	10	10	10	10	6.61731	7.25422	5.76307	11.7011	6.57234	13.0443	14.5256	13.414	19.5179	1.03722	0.944463	1.005	0.94788	0.868414	0.900604	1.12135	1.07074	1.11502	0.995561	0.905633	1.10237
802083947	kinesin-related protein4 [Zea mays]	172.276	30.53	2	16	31	46	15	15	15	15	15	15	15	15	15	3.71917	4.83839	13.028	6.29463	4.92253	5.12171	11.714	5.40805	5.84053	0.90675	0.923403	0.886629	1.02372	1.04087	1.02879	1.04764	1.02801	1.06917	0.905594	1.03113	1.04828
226491696	uncharacterized LOC100279433 [Zea mays]	172.136	45.09	1	10	23	45	10	10	10	10	10	10	10	10	10	2.98192	3.44717	4.10753	4.45349	4.39103	2.31432	7.1856	6.37627	8.00947	1.23144	1.09059	1.05957	1.17292	1.00479	1.10425	0.759164	0.842003	0.788015	1.1272	1.09399	0.796394
212721760	uncharacterized protein LOC100194311 [Zea mays]	172.1	53.93	1	12	12	42	31	31	31	31	31	31	31	31	31	7.08495	9.11023	5.869	4.51885	4.98451	4.02947	6.92636	6.2521	5.49927	0.986145	0.963423	0.993831	0.989105	0.9706	0.978581	0.99203	1.02463	1.04876	0.981133	0.979429	1.0218
226506618	calmodulin binding protein [Zea mays]	171.684	36.03	2	11	19	39	14	14	14	14	14	14	14	14	14	8.37978	6.45121	3.68287	16.0652	11.1046	19.2437	18.5204	14.604	17.8974	1.00376	0.996956	1.07008	0.990226	0.911867	0.981891	1.05526	1.0436	1.00463	1.0236	0.961328	1.0345
670420992	PREDICTED: uncharacterized protein LOC100280067 isoform X1 [Zea mays]	171.668	47.12	2	9	26	45	9	9	9	9	9	9	9	9	9	3.22184	3.36454	4.80291	5.65594	3.6855	3.68801	7.31856	3.90568	10.0122	1.01587	0.90558	0.920707	1.15117	1.1055	1.12403	0.889656	0.90404	0.871236	0.947386	1.1269	0.888311
670359000	PREDICTED: uncharacterized protein LOC100273973 isoform X1 [Zea mays]	171.488	33.04	2	30	30	42	29	29	29	29	29	29	29	29	29	5.72594	5.31518	5.618	6.0915	5.70487	5.88698	7.98729	7.33826	7.1032	1.02477	1.00172	0.907516	0.913621	0.965312	0.982393	1.02106	1.10084	1.08343	0.978002	0.953775	1.06844
670405864	PREDICTED: probable histone H2AXa [Zea mays]	171.47	26.28	2	1	5	67	1	1	1	1	1	1	1	1	1										1.07819	1.27057	0.947399	0.796878	1.02809	0.935071	1.07964	0.873502	1.07477	1.09872	0.920013	1.0093
670437960	PREDICTED: formate dehydrogenase 1, mitochondrial-like [Zea mays]	170.959	42.7	5	18	19	42	29	29	29	29	29	29	29	29	29	10.0747	9.23647	6.98921	12.7043	6.13275	7.47196	8.49294	7.22793	10.5286	1.02305	0.985147	0.938472	0.932292	0.902969	0.965895	0.98455	1.18661	1.05151	0.982222	0.933719	1.07422
670425232	PREDICTED: importin-5 [Zea mays]	170.547	26.91	1	19	23	42	19	19	19	19	19	19	19	19	19	5.58207	10.2418	6.11493	14.5924	6.05818	6.68949	8.47493	7.52836	5.68845	1.08489	1.01761	0.956826	0.955547	0.991235	1.04962	1.00129	0.977913	0.988799	1.01978	0.9988	0.989334
226505926	elongation factor 1-delta 1 [Zea mays]	170.507	44.98	1	3	10	47	4	4	4	4	4	4	4	4	4	3.93555	10.6745	3.69208	6.76428	2.76673	14.5929	14.8929	13.2829	16.4087	1.09181	0.903209	0.934073	1.09852	1.29505	1.31088	0.738457	0.777101	0.742276	0.976363	1.23482	0.752612
670396886	PREDICTED: DNA repair protein RAD50 isoform X2 [Zea mays]	170.147	28.42	5	34	36	44	34	34	34	34	34	34	34	34	34	9.71461	7.20288	4.90589	6.93497	5.35317	5.5869	6.52498	6.66372	7.50651	0.998408	1.03702	1.01017	1.00065	1.01342	1.00883	0.960114	0.976167	0.998126	1.0152	1.00763	0.978136
226502632	LOC100282052 [Zea mays]	169.989	60.09	1	11	11	37	21	21	21	21	21	21	21	21	21	4.72229	4.72512	3.95617	6.86459	5.02451	3.4166	4.78567	5.61461	6.59189	1.04357	0.968161	1.06669	1.01338	1.02444	1.00501	0.974647	0.95355	0.952327	1.02614	1.01428	0.960175
525345433	uncharacterized LOC101027208 [Zea mays]	169.97	20.6	9	6	17	48	10	10	10	10	10	10	10	10	10	9.35947	6.58862	7.6599	13.1629	4.23449	5.3604	2.29732	9.70498	6.93829	1.18489	1.06121	1.08765	1.12644	1.00623	1.0048	0.887025	0.879656	0.831375	1.11125	1.04583	0.866019
670405076	PREDICTED: uncharacterized protein LOC100501486 isoform X1 [Zea mays]	169.955	38.67	2	23	23	44	28	28	28	28	28	28	28	28	28	6.10319	6.8936	8.50637	5.39051	6.61824	4.21188	4.46223	4.83666	5.85099	1.04724	0.978939	1.04009	0.987599	0.952415	0.970897	1.01644	1.02407	1.0047	1.02209	0.970304	1.01507
925114794	ATP binding protein [Zea mays]	169.787	42.57	1	2	19	44	1	1	1	1	1	1	1	1	1										1.09627	1.05652	1.01177	0.945503	0.903342	1.07536	0.913295	1.02859	0.990115	1.05486	0.974735	0.977333
226502036	nucleic acid binding protein [Zea mays]	169.581	54.65	2	6	22	41	9	9	9	9	9	9	9	9	9	10.8334	6.41547	5.39953	7.21447	6.29164	1.31114	6.58852	2.68328	10.3946	0.934267	1.00451	0.958362	0.941746	0.984029	0.992576	1.04315	1.03621	1.07017	0.965714	0.972784	1.04984
670409248	PREDICTED: 60S ribosomal protein L6-like [Zea mays]	169.389	44.44	2	4	14	53	5	5	5	5	5	5	5	5	5	23.6037	13.6217	3.25186	13.4909	6.77754	3.73854	4.63029	8.71989	4.9812	0.958109	1.01721	0.988493	0.85905	0.993241	0.972906	1.09414	1.10595	1.19177	0.987939	0.941732	1.13062
226493902	AIR12 precursor [Zea mays]	168.996	24.03	1	5	5	41	17	17	17	17	17	17	17	17	17	7.66043	10.7338	3.40082	8.80039	4.35052	2.16716	10.8263	17.0373	7.12912	1.06583	0.951194	1.18707	1.10227	1.08738	1.09106	0.87942	0.841736	0.818706	1.06803	1.09357	0.846621
670373868	PREDICTED: uncharacterized protein LOC100381729 isoform X1 [Zea mays]	168.982	32.81	3	32	32	39	28	28	28	28	28	28	28	28	28	5.11495	7.11818	3.99529	4.1946	6.28361	3.2217	6.18182	6.69563	6.99473	1.09254	1.04083	1.07823	1.08028	0.993939	1.00823	0.915689	0.905409	0.92814	1.07053	1.02748	0.916413
670364311	PREDICTED: probable serine/threonine-protein kinase At4g35230 [Zea mays]	168.799	39.8	1	1	18	44	1	1	1	1	1	1	1	1	1										1.03763	1.1553	0.933991	0.984951	0.968373	1.0554	0.978343	0.92969	0.978635	1.04231	1.00291	0.962223
226506888	ribose-phosphate pyrophosphokinase 4 [Zea mays]	168.764	44.62	3	12	12	38	15	15	15	15	15	15	15	15	15	12.0852	9.0419	11.4596	7.18393	9.54287	9.42043	15.5017	9.03933	14.0679	0.994403	1.02633	1.03811	1.00813	0.949658	0.98472	0.997576	1.0322	1.19074	1.01962	0.980835	1.0735
670434570	PREDICTED: LOW QUALITY PROTEIN: uncharacterized protein LOC103637390 [Zea mays]	168.684	22.48	1	6	27	43	7	7	7	7	7	7	7	7	7	12.0896	6.00565	3.55494	4.39724	7.72284	5.47215	5.25537	15.3688	8.66553	1.05702	0.993328	1.07249	0.984851	0.971441	1.01573	1.01826	0.954906	0.925955	1.04095	0.990675	0.966374
226493932	uncharacterized protein LOC100274288 precursor [Zea mays]	168.659	32.67	9	8	16	51	11	11	11	11	11	11	11	11	11	3.77116	13.0199	3.55647	5.38723	7.53423	4.88164	5.23505	4.84085	3.44657	1.05435	0.762831	0.994745	0.973948	0.962911	0.960007	1.06603	1.09664	1.09385	0.937308	0.965622	1.08551
293336229	uncharacterized protein LOC100382106 [Zea mays]	168.657	68.88	1	34	36	52	37	37	37	37	37	37	37	37	37	6.81392	8.26009	4.73329	4.54105	4.85592	3.98998	6.56193	4.52252	4.65011	1.1091	1.02533	1.10337	0.947237	0.916526	0.913808	1.0164	0.990496	1.01765	1.07927	0.925857	1.00818
226496988	LOC100282167 [Zea mays]	168.539	46.43	1	14	14	45	37	37	37	37	37	37	37	37	37	6.7681	9.8911	4.76628	4.98056	6.23857	4.56562	6.74935	5.89163	5.73372	0.978282	0.947589	0.996675	0.995859	0.994106	1.00035	1.04139	1.02228	1.00804	0.974182	0.996772	1.0239
293335943	high mobility group protein1 [Zea mays]	168.496	63.06	1	16	17	63	47	47	47	47	47	47	47	47	47	14.6386	8.96819	6.07632	11.2715	9.38535	10.0191	8.03216	6.18025	5.68499	0.767436	0.928615	1.00532	1.11011	1.093	0.898968	1.07192	1.01635	1.02763	0.900459	1.03402	1.03863
670373602	PREDICTED: LOC100285568 isoform X1 [Zea mays]	168.143	35.4	6	21	24	41	25	25	25	25	25	25	25	25	25	6.81704	6.70736	8.45394	8.22704	6.61062	7.28351	9.75167	7.48751	8.09102	1.08908	1.00548	1.10345	1.03772	1.02481	1.02834	0.918899	0.90543	0.918931	1.066	1.03029	0.91442
293335591	uncharacterized LOC100383599 [Zea mays]	167.973	33.98	2	6	17	46	20	20	20	20	20	20	20	20	20	12.7084	11.08	6.77505	8.74225	14.7927	10.7566	11.0917	15.4596	11.9222	0.993553	0.967659	1.01457	0.98644	0.912859	0.993302	1.01291	1.00821	1.05074	0.991928	0.9642	1.02396
670431801	PREDICTED: histidine--tRNA ligase-like isoform X2 [Zea mays]	167.773	36.14	2	10	32	44	13	13	13	13	13	13	13	13	13	7.85938	5.35723	5.86154	14.5034	10.0594	13.1338	5.95096	5.84963	8.64673	1.01943	1.00421	1.041	0.805177	0.8424	0.836767	1.18661	1.20298	1.17523	1.02155	0.828115	1.18828
670390442	PREDICTED: pre-mRNA-processing protein 40A-like isoform X2 [Zea mays]	167.233	26.51	2	3	28	50	3	3	3	3	3	3	3	3	3	6.69459	2.54419	9.1565	1.10323	1.48592	0.380651	3.22241	17.6349	7.4848	1.04424	0.94119	1.06395	1.03814	1.04593	1.0141	0.913407	0.954004	0.979929	1.01646	1.03272	0.949113
670385845	PREDICTED: intraflagellar transport protein 74 homolog [Zea mays]	167.188	38.54	3	9	27	41	6	6	6	6	6	6	6	6	6	7.36015	1.83399	7.20426	7.28889	3.80152	7.01825	4.03991	3.7397	2.98747	0.983114	0.998693	0.876806	0.943285	0.967679	0.952828	1.07023	1.09988	1.06293	0.952871	0.954597	1.07768
226491770	60S ribosomal protein L13-2 [Zea mays]	167.022	53.85	3	3	15	55	3	3	3	3	3	3	3	3	3	3.47418	0.0251662	3.58506	1.46527	0.603378	8.94498	1.91822	0.55468	6.18433	0.914594	1.03542	0.861062	1.02401	1.0625	0.940402	1.08087	1.04018	1.02576	0.937024	1.00897	1.04894
226498406	uncharacterized protein LOC100279763 [Zea mays]	166.984	27.11	1	27	27	44	33	33	33	33	33	33	33	33	33	9.84972	5.31687	7.57861	6.87326	5.56344	4.69422	5.20944	4.40903	5.70742	1.04376	1.02058	1.05053	1.12296	1.04754	1.04467	0.916716	0.898927	0.883364	1.03829	1.07172	0.899669
670402076	PREDICTED: translational activator GCN1-like [Zea mays]	166.945	21.25	3	9	28	42	7	7	7	7	7	7	7	7	7	6.66601	2.70113	3.50222	5.35079	8.6663	4.05815	5.80585	9.49392	12.1812	1.03412	0.965633	0.997933	1.07759	1.08869	1.03253	0.947713	0.935501	1.01568	0.99923	1.06627	0.966298
670376366	PREDICTED: kinesin heavy chain [Zea mays]	166.841	31.74	1	30	36	43	25	25	25	25	25	25	25	25	25	9.77456	4.00406	5.82389	5.60216	5.67896	3.85899	3.04007	5.31664	4.93734	0.959524	1.01056	0.969638	1.0161	1.01313	1.0313	0.968836	1.00218	1.0167	0.979909	1.02018	0.995906
226531608	alanine aminotransferase 2 [Zea mays]	166.8	42.05	1	7	17	39	5	5	5	5	5	5	5	5	5	4.26483	5.45325	4.31181	0.172264	1.46307	8.20305	2.54641	4.5673	3.42524	1.05119	0.940804	1.10623	0.778717	0.741215	0.753152	1.28257	1.21725	1.28993	1.03274	0.757695	1.26325
670446668	PREDICTED: WEB family protein At5g16730, chloroplastic-like [Zea mays]	166.751	42.26	1	25	32	43	28	28	28	28	28	28	28	28	28	6.13671	8.61533	7.47557	5.85145	5.60025	6.6181	5.53404	9.53151	8.50039	1.12621	1.06788	1.09932	1.0574	1.01757	0.973097	0.915884	0.867175	0.889478	1.0978	1.01602	0.890846
212723668	proteasome subunit beta type [Zea mays]	166.734	46.01	2	3	9	35	8	8	8	8	8	8	8	8	8	6.9343	3.28524	4.49415	3.76996	5.3889	2.77805	4.27804	1.22342	3.5705	0.950005	1.06047	0.948163	0.915832	0.942117	0.95786	1.07056	1.12957	1.06661	0.986213	0.938603	1.08891
670397377	PREDICTED: LOW QUALITY PROTEIN: phenylalanine/tyrosine ammonia-lyase-like [Zea mays]	166.661	29.83	8	2	22	40	1	1	1	1	1	1	1	1	1										1.01367	0.882869	0.819127	1.37959	1.25048	1.42117	0.693356	0.679164	0.697137	0.905223	1.35041	0.689886
670384884	PREDICTED: hypothetical protein isoform X1 [Zea mays]	166.259	22.34	3	6	27	41	5	5	5	5	5	5	5	5	5	8.63941	5.59506	3.11525	14.7822	8.84441	9.79416	5.10565	4.87264	6.98168	0.984225	1.09562	1.19232	1.0764	1.02846	0.990798	1.00773	0.898034	0.944856	1.09072	1.03188	0.950207
226496647	putative DEAD-box ATP-dependent RNA helicase family protein [Zea mays]	166.257	43.49	4	3	20	40	1	1	1	1	1	1	1	1	1										0.949244	1.03064	1.06864	0.997804	1.0139	0.963602	0.992239	0.949326	1.05738	1.01617	0.99177	0.999648
673921625	60S ribosomal protein L6-3-like [Zea mays]	166.221	50.68	1	4	13	53	10	10	10	10	10	10	10	10	10	9.52299	8.59687	4.85136	6.99397	6.86364	5.0532	5.72391	6.2519	2.42907	0.969413	1.01309	0.88944	0.919164	1.08228	1.07364	0.974053	1.00689	1.03526	0.957313	1.02503	1.0054
219363641	uncharacterized protein LOC100217069 [Zea mays]	166.211	50	1	3	6	33	1	1	1	1	1	1	1	1	1										1.06437	0.825424	1.00707	0.944721	0.996128	1.03233	1.01432	1.0177	1.09799	0.965623	0.99106	1.04334
670428155	PREDICTED: phospholipase D family protein isoform X1 [Zea mays]	165.916	34.11	5	11	24	41	7	7	7	7	7	7	7	7	7	4.19021	6.62028	4.64697	23.3686	12.2851	17.458	17.7723	34.1321	32.1592	1.27122	1.10986	1.18964	1.0587	0.973313	1.00841	0.802748	0.829327	0.84284	1.19024	1.01347	0.824972
293332483	uncharacterized protein LOC100382925 [Zea mays]	165.752	46.7	1	33	33	47	39	39	39	39	39	39	39	39	39	6.48741	5.96086	6.08931	6.26106	5.24933	5.74826	5.00577	4.04355	5.57543	0.978998	0.978886	1.03759	1.08841	1.04058	0.995633	0.964039	0.935059	0.945006	0.99849	1.04154	0.948035
670416542	PREDICTED: nucleolar GTP-binding protein 1-like [Zea mays]	165.612	42.15	3	27	27	42	30	30	30	30	30	30	30	30	30	10.2981	10.0224	10.0355	6.65276	4.6952	2.48696	5.84798	6.56279	5.47864	0.896364	0.908386	0.851676	1.06648	1.03778	1.0393	1.06535	1.05741	1.0437	0.885475	1.04785	1.05548
670374080	PREDICTED: uncharacterized protein LOC100383288 isoform X2 [Zea mays]	165.458	28.67	8	29	29	41	30	30	30	30	30	30	30	30	30	6.64878	4.13172	7.69212	4.84663	4.77262	4.55541	4.62966	5.79572	7.02851	0.994385	1.00671	1.00809	1.03735	1.02132	1.00837	0.986234	0.957487	0.972724	1.00306	1.02235	0.972148
670408151	PREDICTED: probable pre-mRNA-splicing factor ATP-dependent RNA helicase [Zea mays]	165.219	31.63	3	36	38	46	36	36	36	36	36	36	36	36	36	6.29222	6.05022	7.26164	6.55304	4.94981	4.78883	7.08221	3.78149	4.70222	0.998199	1.02142	0.980393	1.02808	1.01448	1.01264	0.97004	1.00357	0.987484	1	1.0184	0.987031
226502074	uncharacterized LOC100276369 [Zea mays]	165.208	35.23	1	13	13	34	17	17	17	17	17	17	17	17	17	8.08614	3.63068	5.84019	14.9504	14.6708	20.6217	20.7168	20.2355	31.9904	1.05754	1.00188	1.01428	1.11416	1.1071	1.19175	0.882276	0.86071	0.813481	1.02457	1.13767	0.852156
226533564	LOC100282411 precursor [Zea mays]	165.05	55.91	1	11	17	39	21	21	21	21	21	21	21	21	21	11.3345	10.155	7.89067	5.28073	6.13479	8.70841	6.29521	5.7313	4.90201	0.843693	0.853015	0.950817	1.03218	1.01079	1.03976	1.04962	1.06205	1.08327	0.882508	1.02758	1.06498
226506124	LOC100283005 [Zea mays]	165.014	44.51	2	5	23	42	5	5	5	5	5	5	5	5	5	18.6976	3.28498	7.07588	3.81644	3.07031	1.2068	6.50393	8.8244	15.112	1.04555	1.01414	0.858863	0.914326	1.01419	1.02739	0.999956	1.05625	1.01601	0.972851	0.985302	1.02407
162462425	FACT complex subunit SSRP1 [Zea mays]	164.877	36.62	6	28	28	47	39	39	39	39	39	39	39	39	39	8.30548	4.25038	5.59016	4.65892	3.05033	3.02913	6.99881	5.40419	6.37567	0.96824	0.993273	1.01972	1.06557	1.05509	1.02358	0.970654	0.966733	0.946297	0.993743	1.04808	0.961228
836467135	LOC100170240 [Zea mays]	164.829	26.42	1	25	25	37	26	26	26	26	26	26	26	26	26	8.89017	10.7408	5.45646	5.71638	6.37953	6.93034	7.17674	7.93349	5.00332	1.05583	0.944068	0.998658	0.961102	0.94551	1.02911	1.01995	1.01219	1.03929	0.999519	0.978575	1.02381
802083955	DNA-directed RNA polymerase II subunit 1 [Zea mays]	164.654	19.84	2	36	36	46	39	39	39	39	39	39	39	39	39	9.27244	7.87796	8.55016	4.45221	6.66343	4.22845	4.81944	4.73001	7.86048	1.00161	0.998824	0.992378	1.04204	0.992007	1.01097	0.974884	0.981032	0.960916	0.997602	1.01501	0.972277
226510289	uncharacterized protein LOC100273410 [Zea mays]	164.631	59.59	5	3	9	47	9	9	9	9	9	9	9	9	9	6.19231	5.27055	9.01986	6.23586	10.4534	6.60983	4.94057	13.4189	9.66192	0.997379	1.00835	1.01361	1.00035	1.0017	0.969248	0.962109	0.979832	0.992443	1.00645	0.990431	0.978128
226502106	glutaminyl-tRNA synthetase [Zea mays]	164.592	35.3	1	7	26	41	5	5	5	5	5	5	5	5	5	2.83447	5.37942	0.251232	2.26266	5.87173	2.7863	1.1215	2.94614	11.8331	1.02182	0.993986	0.939182	0.888498	0.966043	1.02356	1.03307	1.09373	1.01553	0.984996	0.959368	1.04744
293334053	uncharacterized protein LOC100384514 [Zea mays]	164.489	24.87	3	1	14	40	4	4	4	4	4	4	4	4	4	7.65381	5.66631	1.68673	5.75985	0.398228	4.24047	1.23874	5.19144	4.91749	1.00431	1.00598	1.01924	0.99892	0.928453	1.0226	0.976837	1.0004	0.966332	1.00984	0.983324	0.98119
226491976	LOC100283456 [Zea mays]	164.12	51.68	1	20	20	44	34	34	34	34	34	34	34	34	34	5.30171	6.52004	3.95983	8.73984	13.0111	7.68625	6.04838	10.9868	8.52584	1.00233	0.990675	1.01659	0.831733	0.776803	0.816418	1.0719	1.30542	1.27735	1.0032	0.808318	1.21822
212723988	hypothetical protein [Zea mays]	163.919	37.93	2	1	10	54	3	3	3	3	3	3	3	3	3	12.3637	0.130121	0.833448	1.01374	7.15594	4.67325	1.88149	0.0320913	8.22687	0.960145	0.949431	0.99499	0.968527	1.02543	0.989106	1.07695	1.03112	1.02747	0.968189	0.994353	1.04518
162460721	ferredoxin-dependent glutamate synthase, chloroplastic precursor [Zea mays]	163.671	22.09	6	31	31	39	25	25	25	25	25	25	25	25	25	5.00169	5.78614	5.32084	3.44991	5.24036	3.17887	6.65824	5.80354	7.97692	1.03685	1.0119	1.05412	1.04161	0.976916	1.01953	0.95207	0.960981	0.974055	1.03429	1.01268	0.962369
670379711	PREDICTED: lon protease homolog, mitochondrial-like [Zea mays]	163.354	25.71	2	3	26	41	2	2	2	2	2	2	2	2	2	7.4319	3.72564	2.94441	0.606831	0.55801	0.185096	3.10841	1.35427	5.55248	0.99678	1.02295	1.02282	0.998593	0.93673	0.967756	1.06553	0.994437	1.02346	1.01418	0.967693	1.02781
226529800	hypothetical protein [Zea mays]	163.346	28.77	1	14	16	38	19	19	19	19	19	19	19	19	19	9.23533	10.8879	7.0505	5.90422	7.74517	4.92759	6.14399	3.31174	6.6313	0.989402	1.02132	1.04854	0.92627	0.971133	0.930926	1.07882	1.06267	1.08405	1.01975	0.942776	1.07518
670448012	PREDICTED: CLIP-associated protein-like, partial [Zea mays]	163.298	23.4	1	6	26	41	7	7	7	7	7	7	7	7	7	14.7167	20.619	13.1206	12.95	16.3995	11.8588	22.575	7.67492	23.2143	0.969308	0.960463	0.977937	1.02031	0.898625	0.97753	0.899174	0.983978	1.14039	0.969236	0.96549	1.00785
212275183	uncharacterized LOC100191657 [Zea mays]	163.25	47	1	13	19	39	13	13	13	13	13	13	13	13	13	2.45107	4.78512	9.98606	8.81106	8.87891	4.79207	5.36538	5.48879	6.70653	0.972652	0.977376	0.95768	0.913937	0.944407	1.02425	1.01543	1.05251	1.07952	0.969236	0.960864	1.04915
525343055	acetyl-CoA acetyltransferase, cytosolic 1 [Zea mays]	163.22	42.14	1	8	16	39	9	9	9	9	9	9	9	9	9	5.43727	6.78065	3.79363	4.05098	3.13604	3.95238	2.57822	8.44934	4.49806	1.02297	0.956807	0.966269	0.994523	1.00047	0.975136	1.06509	0.970899	1.03005	0.982015	0.990042	1.02202
670433521	PREDICTED: kinesin KP1 [Zea mays]	163.201	29.98	2	15	29	46	19	19	19	19	19	19	19	19	19	3.25034	5.63845	4.72664	5.62264	3.57598	4.75934	3.94628	6.34473	4.56811	0.944487	0.985288	0.979824	1.03483	1.03597	1.03608	0.987436	0.96975	0.989387	0.969867	1.03563	0.982191
162464415	nucleosome/chromatin assembly factor group C [Zea mays]	163.181	41.28	2	2	13	38	2	2	2	2	2	2	2	2	2	9.89383	7.26005	3.03857	2.89783	3.82993	6.24963	4.4849	11.0316	16.2629	0.945381	0.957933	0.865764	0.983061	0.961236	1.17988	1.03756	1.01767	0.967767	0.923026	1.04139	1.00766
162464197	myb2 [Zea mays]	163.174	35.78	4	27	28	40	30	30	30	30	30	30	30	30	30	6.28941	8.44253	6.43274	6.67982	6.74582	5.74217	4.97629	3.93214	8.59374	1.0076	1.03026	1.01166	1.00035	0.996979	0.973346	1.01303	0.98424	1.0189	1.01651	0.990224	1.00539
670434501	PREDICTED: protein ROOT HAIR DEFECTIVE 3-like [Zea mays]	163.104	37.43	3	5	24	45	6	6	6	6	6	6	6	6	6	10.0484	3.33129	7.47893	7.74015	9.30035	11.6258	6.3988	8.35383	7.35875	0.967668	1.08288	1.02398	1.00352	0.968148	1.01535	1.01167	0.979692	0.967414	1.02484	0.995674	0.98626
670368694	PREDICTED: LOW QUALITY PROTEIN: uncharacterized threonine-rich GPI-anchored glycoprotein PJ4664.02-like [Zea mays]	162.985	18.31	8	24	26	37	22	22	22	22	22	22	22	22	22	9.75401	6.01728	11.3533	6.5515	9.3201	5.88373	9.75653	12.367	9.01484	1.00096	1.03134	0.99889	0.982455	1.04755	1.02471	0.99307	0.964426	0.935323	1.0104	1.01824	0.964273
226503749	IQ calmodulin-binding motif family protein [Zea mays]	162.827	29.61	2	14	14	40	26	26	26	26	26	26	26	26	26	8.99551	5.12249	5.87805	7.3648	4.79503	5.85604	5.30514	6.93567	6.52107	1.0009	0.975506	1.04544	0.973153	0.917312	0.971571	1.04352	1.09693	1.0277	1.00728	0.954012	1.05605
226533530	uncharacterized protein LOC100272772 [Zea mays]	162.81	37.47	1	16	17	45	37	37	37	37	37	37	37	37	37	7.46934	8.07275	6.14018	7.2901	3.97831	4.10945	5.74996	6.47067	7.92491	1.04034	0.997027	1.03575	1.04997	1.02449	1.05001	0.948781	0.94987	0.962798	1.02437	1.04149	0.953816
226499840	proteasome subunit alpha type 5 [Zea mays]	162.786	59.49	2	13	13	38	26	26	26	26	26	26	26	26	26	12.1542	7.441	9.22343	6.87724	6.17399	4.38971	8.6729	11.2469	8.00523	0.987444	1.00663	1.01762	0.956487	0.983046	1.01136	1.02325	1.08049	1.0728	1.0039	0.98363	1.05884
226502434	uncharacterized protein LOC100279332 [Zea mays]	162.636	47.19	1	17	17	34	21	21	21	21	21	21	21	21	21	14.8761	14.5083	9.55021	27.0642	30.942	22.6932	10.2173	12.7697	15.6636	1.03928	0.979413	1.11281	0.600279	0.638469	0.709337	1.3154	1.34378	1.3459	1.04383	0.649362	1.33503
525344274	uncharacterized protein LOC101202717 [Zea mays]	162.484	74.58	2	12	12	42	32	32	32	32	32	32	32	32	32	7.7397	5.43284	11.7626	7.57787	5.8508	6.35071	9.05714	7.38217	8.19155	1.0361	1.04386	1.08664	1.01976	0.9606	1.00322	0.968929	0.978973	0.97957	1.05553	0.994527	0.975824
670358232	PREDICTED: uncharacterized protein LOC100193705 isoform X1 [Zea mays]	162.195	46.68	24	10	21	40	8	8	8	8	8	8	8	8	8	4.55303	11.2802	7.24965	3.88563	6.3014	2.99829	3.96335	10.9997	5.06992	0.903705	0.860505	1.0125	0.856594	0.865722	0.926351	1.15755	1.20038	1.23838	0.925569	0.882889	1.19877
226528403	NADP-dependent oxidoreductase P1 [Zea mays]	162.084	50.28	1	16	17	39	24	24	24	24	24	24	24	24	24	6.29438	5.62266	6.55823	7.31695	8.59707	5.53238	9.92407	5.27822	8.15777	1.09198	1.02275	1.01957	1.0096	0.956686	0.996485	1.00547	0.953335	0.975259	1.04477	0.987589	0.97802
226502038	hypothetical protein [Zea mays]	162.001	34.59	1	24	24	45	39	39	39	39	39	39	39	39	39	8.02455	4.51599	4.57952	4.63248	3.54538	4.97224	5.31884	5.73453	4.42844	0.975936	0.99683	1.02723	1.04024	1.03099	1.00924	0.956507	0.987492	0.976118	0.999999	1.02682	0.973372
670435371	PREDICTED: hypothetical protein isoform X1 [Zea mays]	161.967	34.91	2	4	12	40	3	3	3	3	3	3	3	3	3	36.4294	36.4294	36.4294	36.4294	36.4294	36.4294	36.4294	0.710398	1.28275	0.00754374	0.00663282	0.00599879	0.00602463	0.00530602	0.00440374	0.00578408	4.84561	4.21351	0.00672511	0.00524479	3.02164
670405150	PREDICTED: putative RNA-dependent RNA polymerase isoform X1 [Zea mays]	161.801	27.53	2	30	30	44	35	35	35	35	35	35	35	35	35	4.94409	5.88273	5.05615	5.44247	7.46018	7.3451	8.68899	8.67023	8.47518	0.959588	0.984115	0.910378	1.13811	1.14651	1.12858	0.875065	0.9211	0.885286	0.95136	1.13773	0.893817
298566250	required to maintain repression7 [Zea mays]	161.703	25.47	3	31	31	47	37	37	37	37	37	37	37	37	37	5.09152	8.15675	5.12984	4.98508	5.70435	5.5525	6.6054	5.28233	7.93081	0.976935	1.00201	0.96805	0.987084	0.976893	0.971989	1.03153	1.04398	1.05057	0.982332	0.978655	1.04203
226503573	THO complex subunit 4 isoform 1 [Zea mays]	161.609	55.73	1	8	15	44	12	12	12	12	12	12	12	12	12	4.96857	6.61209	11.9788	10.4818	4.59004	5.04205	7.27732	4.62628	8.12008	0.923584	0.948435	1.03126	1.06677	1.02537	0.993807	1.00407	1.00229	1.01004	0.967759	1.02865	1.00547
670398441	PREDICTED: myosin-15 [Zea mays]	161.597	26.32	4	39	40	46	40	40	40	40	40	40	40	40	40	8.87169	9.54263	5.54061	6.32401	5.77869	5.42862	5.31392	9.95571	6.51661	0.978651	1.00904	0.94461	0.988833	1.00265	0.998831	1.01816	1.02146	1.0384	0.977433	0.996771	1.026
226498662	pre-mRNA-splicing factor prp45 [Zea mays]	161.471	44.83	2	22	22	38	22	22	22	22	22	22	22	22	22	6.78309	6.61307	5.9574	5.32819	5.21135	4.03822	5.61285	4.01428	5.1584	0.989267	0.993405	0.998981	0.997621	1.0132	0.982771	1.0151	1.00784	1.00938	0.993884	0.997865	1.01077
226508194	uncharacterized protein LOC100273676 [Zea mays]	161.377	26.4	3	2	15	39	3	3	3	3	3	3	3	3	3	6.08412	4.25314	1.43379	5.51445	2.01588	0.293492	2.47906	2.3631	6.59059	1.01348	1.01165	0.983445	1.02717	1.04346	1.04233	0.92525	1.01354	0.966923	1.00286	1.03765	0.968571
670417597	PREDICTED: E3 ubiquitin-protein ligase KEG-like [Zea mays]	161.124	19.67	1	10	30	41	5	5	5	5	5	5	5	5	5	0.785277	3.27422	4.30918	4.13781	1.72785	10.2988	3.78366	4.30777	0.58897	1.04174	1.05871	1.0994	0.99512	0.984046	0.960234	0.96706	0.969489	0.975321	1.06662	0.9798	0.970623
670366514	PREDICTED: uncharacterized protein LOC103643302 isoform X2 [Zea mays]	161.113	26.92	5	22	25	43	36	36	36	36	36	36	36	36	36	13.0044	7.39018	8.44206	5.53063	6.74487	7.77358	9.35786	19.9369	18.6258	1.48098	1.25744	1.40753	1.12388	0.885746	0.907041	0.826422	0.653829	0.665913	1.38198	0.972221	0.715388
670429453	PREDICTED: probable fructose-bisphosphate aldolase 3, chloroplastic [Zea mays]	160.96	42.38	2	5	17	48	8	8	8	8	8	8	8	8	8	3.70784	8.19867	3.60677	8.17026	7.00295	4.60576	7.52997	5.61861	5.69463	1.0845	1.02917	1.09024	0.89809	0.896282	0.96973	1.02584	1.00475	1.05791	1.06797	0.921367	1.0295
226530920	LOC100286357 [Zea mays]	160.828	48.28	1	2	8	56	11	11	11	11	11	11	11	11	11	8.22143	7.75295	9.38777	9.90781	5.23816	6.10014	10.8225	4.41751	16.2436	0.946667	0.959912	1.04519	0.90702	1.04222	0.943134	1.07762	1.03182	1.03962	0.983923	0.964124	1.04969
308080358	hypothetical protein [Zea mays]	160.691	30.44	1	14	21	48	28	28	28	28	28	28	28	28	28	6.77604	5.68957	3.72828	6.84944	6.00465	6.41906	5.32428	5.69283	6.26746	0.963048	1.0139	1.02042	1.0112	0.989548	0.974959	1.02959	1.01227	0.99162	0.999122	0.991904	1.01116
226492934	LOC100283785 [Zea mays]	160.361	40.2	4	8	21	42	7	7	7	7	7	7	7	7	7	8.12428	9.18253	4.07728	7.8462	10.2333	11.0034	5.0773	2.86193	15.4073	1.00659	0.985094	0.822774	0.846895	0.991542	0.994061	0.993541	1.16331	1.10342	0.938152	0.944166	1.08676
670359022	PREDICTED: uncharacterized protein LOC100274068 isoform X2 [Zea mays]	160.128	18.09	3	36	36	42	32	32	32	32	32	32	32	32	32	7.0173	7.86115	6.09733	7.01305	7.34836	6.40136	6.61159	4.8318	8.49448	0.950323	0.975252	0.966153	1.08053	0.993569	1.02965	0.978277	0.977143	0.987655	0.963909	1.03458	0.981025
212275456	uncharacterized protein LOC100191154 [Zea mays]	160.111	59.76	1	1	15	48	2	2	2	2	2	2	2	2	2	4.37667	12.6409	11.8505	0.0947011	4.38957	2.92448	7.8491	2.798	9.067	1.03412	1.00747	0.936201	0.982545	0.935573	1.01602	0.959163	1.02704	1.11889	0.992597	0.978047	1.03503
670402639	PREDICTED: uncharacterized protein LOC100193866 isoform X1 [Zea mays]	160.098	19.48	2	8	32	49	7	7	7	7	7	7	7	7	7	8.09024	5.19271	6.88111	6.11684	6.19607	5.15421	13.6438	2.47808	7.28567	0.916338	0.92474	0.806241	1.03488	1.05137	1.05626	1.05378	1.01033	1.05496	0.88244	1.0475	1.03969
212723804	uncharacterized protein LOC100194331 [Zea mays]	160.075	66.36	5	1	15	45	2	2	2	2	2	2	2	2	2	2.49066	8.82064	2.27368	8.12272	1.28619	3.30105	5.61634	3.04948	1.91445	1.08212	1.00261	0.977977	0.907492	0.980573	1.04294	0.944501	1.05159	1.01861	1.0209	0.977002	1.0049
162460904	voltage-dependent anion channel protein1a [Zea mays]	160.013	45.65	1	7	12	41	14	14	14	14	14	14	14	14	14	9.28582	6.90867	11.2055	9.22854	12.7569	8.22753	8.25747	5.27461	10.1389	1.06935	0.974487	0.995065	0.934789	0.895273	0.958108	1.01246	1.02177	1.10876	1.01297	0.92939	1.04766
293332435	hypothetical protein [Zea mays]	159.966	44.99	2	5	23	36	3	3	3	3	3	3	3	3	3	11.259	2.76564	5.28944	0.871288	5.80945	7.08441	7.45901	3.87935	4.6692	1.0457	0.963081	1.04326	1.09121	0.999588	1.03502	0.897581	0.973497	1.00575	1.01735	1.04194	0.958942
293331349	uncharacterized LOC100381559 [Zea mays]	159.595	38.64	1	5	15	31	5	5	5	5	5	5	5	5	5	12.1517	4.28398	9.24798	18.878	1.83984	8.55539	4.54788	4.69754	5.40874	0.960007	1.03052	1.02145	0.951381	1.00459	1.01131	0.904383	0.933277	0.981275	1.00399	0.989093	0.939645
670374176	PREDICTED: uncharacterized protein LOC100383767 isoform X1 [Zea mays]	159.548	32.43	2	20	31	40	20	20	20	20	20	20	20	20	20	9.71671	8.14716	5.80524	6.74288	7.62987	8.44433	6.68935	9.08773	13.1104	1.14593	1.14318	1.14271	0.992366	0.929935	0.948308	0.941838	0.935024	0.92928	1.14394	0.95687	0.935381
670386897	PREDICTED: serine/threonine-protein phosphatase BSL2 homolog [Zea mays]	159.148	28.56	3	2	23	38	3	3	3	3	3	3	3	3	3	5.28406	3.56306	4.70819	10.5011	8.6068	2.03338	5.53757	8.40587	7.30145	1.08413	1.05851	1.01204	1.03155	1.00168	1.01243	1.02247	0.955836	0.913437	1.05156	1.01522	0.963915
162458644	40S ribosomal protein S11 [Zea mays]	159.118	57.86	2	11	11	50	45	45	45	45	45	45	45	45	45	8.88429	10.468	7.30561	6.9804	7.75373	6.17314	6.34121	6.8802	8.38218	0.955892	0.947551	1.00731	0.969981	1.00299	0.995455	1.00403	1.04677	1.05622	0.97025	0.989475	1.03567
673921788	LOC606466 [Zea mays]	159.031	41.04	4	15	19	36	12	12	12	12	12	12	12	12	12	8.69953	9.50604	5.83041	5.57362	4.32316	2.84632	3.19325	6.73476	4.90596	1.11815	1.02523	0.961752	1.01332	0.984977	1.03092	0.9539	1.03498	0.949851	1.03504	1.00974	0.979577
162464317	putative RH2 protein [Zea mays]	158.867	36.36	2	1	18	47	2	2	2	2	2	2	2	2	2	9.38443	3.51152	3.67772	8.61857	3.74338	0.305145	4.35701	2.84738	2.5025	1.00087	0.951141	0.931541	0.973379	1.02527	0.977962	0.984906	1.08285	1.07636	0.961185	0.992203	1.04804
670422142	PREDICTED: uncharacterized protein LOC103631932 [Zea mays]	158.615	18.58	1	29	30	42	32	32	32	32	32	32	32	32	32	7.73807	8.65674	10.2563	10.205	11.3906	8.87529	7.76304	13.1231	15.1852	0.956811	0.959758	0.942318	1.04506	1.0103	1.03437	1.02901	1.0022	1.02648	0.952962	1.02991	1.01923
293333358	hypothetical protein [Zea mays]	158.311	37.67	1	25	27	44	34	34	34	34	34	34	34	34	34	5.43542	7.15758	4.89285	6.14649	4.41915	4.49836	4.48574	8.08675	9.09685	0.946134	0.971219	0.98418	1.03058	1.02531	1.03212	0.983571	0.976203	0.975785	0.967178	1.02933	0.97852
212274341	hypothetical protein [Zea mays]	158.273	42.86	1	3	16	38	3	3	3	3	3	3	3	3	3	3.73085	1.00632	6.42476	4.50368	2.11615	3.31863	1.27692	0.0854063	4.88116	1.00048	0.90182	0.947125	1.01303	1.03622	1.04929	1.00658	1.03706	0.992221	0.949808	1.03285	1.01196
226528721	uncharacterized protein LOC100277155 [Zea mays]	158.254	53.18	1	4	16	42	9	9	9	9	9	9	9	9	9	6.25281	4.77276	13.5906	11.0837	4.17796	9.11943	7.39632	12.2168	14.4568	0.930283	0.982392	0.976681	1.13296	1.09723	1.10312	0.93422	0.90226	0.931892	0.963119	1.1111	0.922791
670359619	PREDICTED: uncharacterized protein LOC100279759 isoform X1 [Zea mays]	158.233	44.47	2	17	17	38	29	29	29	29	29	29	29	29	29	3.77277	6.58433	8.14082	6.28152	4.74976	5.46481	4.02578	7.10687	9.07925	0.978053	1.0212	1.03707	1.00465	0.970604	0.987587	1.00917	1.00234	1.01169	1.0121	0.987614	1.00773
293335505	uncharacterized protein LOC100382471 [Zea mays]	157.967	18.91	1	6	20	36	9	9	9	9	9	9	9	9	9	7.31304	3.24428	9.5611	8.35569	5.2318	3.80268	7.42747	3.84247	7.41703	1.02101	0.964088	1.01945	0.984941	0.969798	1.01417	1.01176	0.987421	1.01278	1.00152	0.989635	1.00399
226509986	xylulose kinase [Zea mays]	157.821	43.42	1	19	19	34	22	22	22	22	22	22	22	22	22	14.6647	13.7829	13.2776	7.84367	7.46712	8.37079	11.9691	10.3119	17.4536	0.980333	0.929668	0.955507	1.0857	1.0637	1.09607	0.946829	0.972657	0.977656	0.955169	1.08182	0.965714
670357909	PREDICTED: uncharacterized protein LOC100191798 isoform X1 [Zea mays]	157.608	36.48	2	4	24	37	3	3	3	3	3	3	3	3	3	37.0054	8.22227	1.28882	4.00802	5.39855	1.95348	0.428493	3.87518	2.02748	0.00419985	1.12861	1.05118	1.02073	1.09196	1.08269	1.06867	1.00282	0.917267	0.727996	1.06513	0.996253
670413306	PREDICTED: aspartic proteinase oryzasin-1 isoform X1 [Zea mays]	157.485	22.94	10	6	10	32	10	10	10	10	10	10	10	10	10	4.13484	5.38378	13.8408	4.20787	12.9848	6.8302	5.00901	4.32502	4.19828	1.07722	1.02736	1.04994	0.918544	0.896119	0.937701	1.02216	0.988985	1.04858	1.05151	0.917455	1.01991
226531366	aldehyde dehydrogenase family 7 member A1 [Zea mays]	157.34	37.13	6	16	17	42	35	35	35	35	35	35	35	35	35	15.1851	13.9555	11.5593	9.20863	7.98292	8.71385	9.38647	17.3835	11.748	0.936697	0.878711	0.944522	1.09638	1.07401	1.13537	0.916536	0.998877	0.949848	0.919977	1.10192	0.955087
808688300	histone H1-like [Zea mays]	156.952	56.17	4	19	19	56	46	46	46	46	46	46	46	46	46	11.7813	10.9678	22.6626	17.5573	10.1625	17.5533	17.3816	16.5634	14.5745	0.867343	1.13417	1.13095	1.04037	0.946972	0.782435	1.04258	1.02495	1.04144	1.04415	0.923259	1.03633
226492688	uncharacterized LOC100273269 [Zea mays]	156.848	35.33	1	3	5	60	4	4	4	4	4	4	4	4	4	18.0852	17.4311	1.05263	4.63525	0.412021	4.1583	9.78277	7.75095	4.6489	0.915774	1.16812	1.03378	0.840184	0.89915	0.84819	1.0456	0.985227	1.13341	1.03923	0.862508	1.05475
902763268	methionine S-methyltransferase [Zea mays]	156.763	28.78	5	24	26	40	24	24	24	24	24	24	24	24	24	15.6754	10.1705	11.023	6.27566	8.71095	5.93704	4.48758	7.06026	7.29445	0.940941	0.991705	0.974149	1.03959	0.984224	1.03031	1.02645	1.05159	1.02493	0.968932	1.01804	1.03432
670399661	PREDICTED: ubiquitin-conjugating enzyme E2 variant 1C [Zea mays]	156.485	68.24	4	5	12	46	5	5	5	5	5	5	5	5	5	4.3445	6.87719	6.06022	3.52221	0.131511	4.32851	3.16787	2.14879	7.91528	1.03608	1.02557	0.963946	1.0237	0.974972	1.00696	0.970266	1.03987	1.03886	1.00853	1.00188	1.01633
226496335	LOC100283325 [Zea mays]	156.399	64.74	1	5	12	45	5	5	5	5	5	5	5	5	5	3.25483	3.03152	6.76358	6.1269	7.83856	6.4839	4.46791	13.9976	11.6344	0.952051	1.03375	0.961765	0.844233	0.867949	0.898956	1.13662	1.1308	1.24513	0.982522	0.870379	1.17085
670389318	PREDICTED: hexokinase-6 [Zea mays]	156.362	41.7	1	15	17	33	20	20	20	20	20	20	20	20	20	9.42224	12.8446	12.9203	10.555	9.15591	8.60659	7.05177	7.57154	4.17803	0.929013	0.855101	0.999085	0.963284	0.959627	0.946835	1.06007	1.07958	1.12912	0.927733	0.956582	1.08959
670429716	PREDICTED: superkiller viralicidic activity 2-like 2 isoform X1 [Zea mays]	155.971	26.89	2	23	24	39	26	26	26	26	26	26	26	26	26	7.02292	5.36046	4.47257	4.33732	5.41055	5.80912	3.76664	5.84764	5.56109	0.965832	0.987973	0.961579	1.0398	1.00975	0.999005	1.00506	1.0032	0.991299	0.971794	1.01619	0.999852
226529964	hypothetical protein [Zea mays]	155.82	24.11	3	6	11	60	5	5	5	5	5	5	5	5	5	9.48293	14.6388	7.22435	14.5099	18.59	19.8886	2.92794	2.65386	4.06477	1.28713	1.19804	1.21363	0.88242	0.778085	0.77818	1.11734	0.949195	1.04796	1.23293	0.812895	1.03816
226503431	uncharacterized protein LOC100272912 [Zea mays]	155.666	40.66	2	3	16	38	4	4	4	4	4	4	4	4	4	12.5821	6.46058	5.70107	16.1947	8.81951	7.05083	3.7533	6.95603	11.1938	0.966523	0.997616	0.973169	0.969811	1.02439	1.01094	0.931268	1.0169	0.950796	0.979103	1.00171	0.966322
670363423	PREDICTED: ABC transporter E family member 2 isoform X1 [Zea mays]	155.533	31.95	5	2	22	42	1	1	1	1	1	1	1	1	1										1.12001	0.849955	0.959739	0.889092	0.985604	0.989286	1.00784	1.0505	1.1816	0.976568	0.954661	1.07998
226493054	LOC100284700 [Zea mays]	155.523	55.4	1	3	19	36	1	1	1	1	1	1	1	1	1										1.02577	0.954853	0.877871	0.735394	0.882562	0.97674	1.12103	1.26299	1.1823	0.952832	0.864899	1.18878
226494616	LOC100284721 [Zea mays]	155.473	47.9	1	4	16	35	2	2	2	2	2	2	2	2	2	0.707616	0.385627	10.4645	91.8938	77.1601	84.6732	26.2672	20.0249	17.1344	1.12961	1.05303	1.06374	0.416403	0.440979	0.375361	1.49646	1.48783	1.63016	1.08213	0.410914	1.53815
670404955	PREDICTED: uncharacterized protein LOC100384259 isoform X2 [Zea mays]	155.171	31.08	3	26	27	38	26	26	26	26	26	26	26	26	26	10.4968	7.0154	6.37767	7.23506	6.81537	4.32417	9.45273	8.11486	10.5922	1.05953	1.04746	1.05163	1.07289	1.01219	1.03569	0.929863	0.92092	0.90658	1.05287	1.04025	0.919121
226494157	uncharacterized LOC100276827 [Zea mays]	154.816	55.85	1	3	15	40	6	6	6	6	6	6	6	6	6	3.66905	2.24207	10.2895	1.47871	4.1836	5.06191	4.87576	4.22967	6.16455	0.940682	0.969767	0.98327	1.08641	1.02833	1.02392	1.01005	0.930536	0.993769	0.964573	1.04622	0.978119
670370821	PREDICTED: nucleolin 2-like [Zea mays]	154.796	27.82	1	14	14	43	39	39	39	39	39	39	39	39	39	8.88913	9.29797	4.54666	11.1778	7.32794	5.00809	7.50962	9.72184	10.7902	0.91926	0.952994	0.95976	1.08827	1.05457	1.04208	0.978336	0.991294	0.961616	0.944005	1.06164	0.977082
293336155	uncharacterized protein LOC100384174 [Zea mays]	154.645	58.51	3	6	16	37	9	9	9	9	9	9	9	9	9	6.59857	3.28941	3.58021	5.00526	10.2038	7.28135	6.08133	2.37913	2.78465	1.02778	1.06001	0.925859	0.905114	1.07497	1.08986	0.960782	0.89975	0.91342	1.00455	1.02331	0.924651
226494646	hypothetical protein [Zea mays]	154.625	12.19	1	2	6	58	2	2	2	2	2	2	2	2	2	3.24734	11.7562	4.36569	59.8536	44.6819	45.4101	31.6559	25.8561	39.191	1.09217	1.02801	1.04324	0.782103	0.756824	0.728002	1.22593	1.11452	1.16581	1.05448	0.755643	1.16875
226530081	DNA-binding protein [Zea mays]	154.604	42.93	2	23	28	46	35	35	35	35	35	35	35	35	35	4.17889	5.89147	8.77629	8.58124	5.8526	7.25872	6.59467	6.61252	10.7137	0.965413	0.98738	0.782214	0.861647	1.05544	1.03498	1.03275	1.12279	1.12654	0.911669	0.984023	1.09403
226500010	LOC100283582 [Zea mays]	154.593	66.36	5	1	15	44	1	1	1	1	1	1	1	1	1										0.971953	0.776769	0.802003	0.751969	0.755737	0.89478	1.23026	1.40126	1.45573	0.850241	0.800829	1.36242
293335229	uncharacterized protein LOC100383086 [Zea mays]	154.544	26.79	1	23	23	40	31	31	31	31	31	31	31	31	31	5.11492	7.56068	3.73542	6.15706	4.52766	3.63723	3.35094	4.63972	5.54808	0.98326	0.959743	1.01924	1.02313	0.975068	1.00758	0.999252	1.00449	1.01148	0.987413	1.00192	1.00507
212275282	hypothetical protein [Zea mays]	154.478	37.48	1	14	25	41	19	19	19	19	19	19	19	19	19	7.42577	8.48876	6.91255	7.35981	5.01168	6.44353	3.99103	4.62754	5.19314	0.940898	0.908774	0.934065	0.979541	0.982307	0.987881	1.06123	1.07099	1.09382	0.927912	0.983243	1.07535
670361157	PREDICTED: uncharacterized protein LOC100384227 isoform X2 [Zea mays]	154.37	22.01	3	3	23	39	2	2	2	2	2	2	2	2	2	13.6023	4.0482	5.86173	8.82958	1.25389	3.1817	6.01492	4.48169	7.66587	1.06819	1.04376	0.910485	0.905518	1.06634	1.03324	0.95639	1.02465	0.988535	1.00748	1.0017	0.989859
226500270	uncharacterized protein LOC100274222 [Zea mays]	154.304	35.06	1	2	10	35	4	4	4	4	4	4	4	4	4	8.27879	2.29567	11.6983	36.3904	12.2198	26.4133	20.8506	6.24267	6.02118	1.48199	1.52877	0.881656	0.617533	0.645535	0.594288	0.597208	1.95165	0.797382	1.29747	0.619119	1.11541
256355115	topoisomerase I [Zea mays]	154.288	30.97	10	28	29	46	32	32	32	32	32	32	32	32	32	5.28379	4.55307	4.97464	5.77328	3.35688	2.91382	4.46098	5.85936	7.05079	0.970106	1.00641	0.987222	1.02083	1.00242	0.984824	1.00298	1.01335	1.01823	0.987912	1.00269	1.01152
162458854	GTP-binding protein YPTM2 [Zea mays]	154.094	52.71	6	5	12	52	6	6	6	6	6	6	6	6	6	9.0627	4.20582	5.7319	5.80001	3.88989	3.0612	4.89321	5.14716	8.90933	1.09308	0.93456	1.00227	0.876442	0.896925	0.900067	1.04749	1.16402	1.13587	1.00997	0.891145	1.11579
162461296	profilin-5 [Zea mays]	154.067	38.93	2	3	5	50	16	16	16	16	16	16	16	16	16	6.7299	6.54542	10.671	4.30084	9.4431	6.56246	6.9078	5.24964	4.0142	1.08006	0.999182	1.06789	0.969922	0.931749	0.947544	1.04566	1.03007	1.05048	1.04904	0.949738	1.04207
670361225	PREDICTED: uncharacterized protein LOC100384829 isoform X4 [Zea mays]	154.023	27.04	6	10	19	35	15	15	15	15	15	15	15	15	15	4.80639	2.8819	5.57963	9.32624	8.047	6.35783	8.95778	6.94483	7.50868	0.996149	0.968427	1.00985	1.0197	1.01759	1.01406	0.990905	0.962671	0.989087	0.991476	1.01712	0.980887
226490936	PP2Ac-4 - Phosphatase 2A isoform 4 belonging to family 2 [Zea mays]	154.003	56.51	2	4	12	31	3	3	3	3	3	3	3	3	3	0.533592	4.90359	0.281344	4.39781	8.09691	4.99916	2.30964	3.73289	2.35532	1.01365	0.985233	1.00875	0.914291	0.89689	0.863026	1.14208	1.18753	1.12617	1.00254	0.891402	1.15193
293336836	uncharacterized protein LOC100383520 [Zea mays]	153.784	39.6	2	9	29	41	9	9	9	9	9	9	9	9	9	4.21979	3.85669	4.76695	7.89203	2.41131	4.81216	1.222	4.64687	1.56729	0.941108	0.896721	0.95175	0.850396	0.878823	0.88966	1.15164	1.16222	1.20305	0.92986	0.87296	1.1723
212721502	uncharacterized protein LOC100194201 [Zea mays]	153.637	54.82	1	5	9	40	20	20	20	20	20	20	20	20	20	16.0737	17.4236	19.5505	8.08134	15.9353	9.87655	14.1038	13.8843	17.89	0.89883	0.974798	0.974108	0.948246	0.977169	0.941355	1.12586	1.17081	1.18991	0.949245	0.95559	1.16219
821159843	cytosolic aldehyde dehydrogenase RF2C [Zea mays]	153.597	41.24	4	21	21	42	33	33	33	33	33	33	33	33	33	7.08664	8.5555	5.23229	3.74795	3.42721	5.48395	4.48934	9.45867	8.90099	1.11498	0.958207	1.05363	1.08955	1.02625	1.09804	0.942341	0.855234	0.860091	1.04227	1.07128	0.885889
212720920	uncharacterized protein LOC100193826 [Zea mays]	153.314	67.44	2	14	14	38	30	30	30	30	30	30	30	30	30	8.33237	4.71083	4.20389	5.31533	5.70861	5.89537	5.39606	7.2536	7.2706	1.00012	0.995252	0.920754	0.869637	0.862595	0.909812	1.13524	1.16188	1.19414	0.972043	0.880681	1.16375
226498804	uncharacterized protein LOC100273684 [Zea mays]	153.269	33.14	8	12	16	35	23	23	23	23	23	23	23	23	23	6.12323	6.23944	11.6155	10.4338	7.91108	4.30974	7.38397	8.75485	8.62803	1.06562	1.0166	0.937882	0.990788	1.04699	1.09039	0.931289	0.947946	0.980635	1.0067	1.04272	0.95329
226501994	hypothetical protein precursor [Zea mays]	153.167	40.44	1	14	14	34	19	19	19	19	19	19	19	19	19	10.8082	4.43525	10.8008	4.58178	6.24254	5.09301	6.3176	6.72663	7.53207	0.962498	0.883578	0.995823	1.03739	1.00473	1.03172	1.00805	1.01856	1.0214	0.9473	1.02461	1.016
212275866	uncharacterized protein LOC100191540 [Zea mays]	153.116	45.09	1	15	15	29	9	9	9	9	9	9	9	9	9	17.2569	18.2907	21.6608	5.96385	20.5628	10.466	8.62811	13.251	10.0971	1.03581	0.953624	1.05201	0.990425	0.979028	0.959825	1.07924	1.022	1.03006	1.01381	0.976426	1.04377
226494732	1-aminocyclopropane-1-carboxylate oxidase 1 [Zea mays]	153.084	50.63	1	2	11	33	5	5	5	5	5	5	5	5	5	5.46601	14.5712	7.20779	41.2962	30.862	17.2542	44.0013	12.0147	28.968	0.887091	0.955125	0.977173	1.33183	1.37508	1.21416	0.719182	0.711611	0.707603	0.939796	1.30702	0.712799
162463503	protein kinase CK2 catalytic subunit CK2 alpha-3 [Zea mays]	153.023	56.63	2	2	16	31	2	2	2	2	2	2	2	2	2	9.37651	10.5787	16.5645	5.81104	1.22949	4.50227	5.07663	5.95507	7.20086	0.949983	0.97153	0.842447	0.981062	1.07782	1.06358	1.00984	1.00598	1.05154	0.92132	1.04082	1.02245
670363456	PREDICTED: sucrose synthase 4-like [Zea mays]	152.989	26.7	4	19	21	46	16	16	16	16	16	16	16	16	16	6.95546	2.592	8.07546	4.61052	8.45756	2.74321	4.17846	4.46371	5.99592	1.07272	0.984809	1.09574	0.996708	0.918018	0.976225	0.998557	1.00095	0.956439	1.05109	0.96365	0.985316
670406568	PREDICTED: golgin subfamily A member 4-like [Zea mays]	152.982	17.36	4	25	40	44	26	26	26	26	26	26	26	26	26	5.87784	6.01577	7.5417	3.87368	4.92447	4.40824	8.89642	4.72407	5.03052	1.0161	1.03887	1.07235	1.03146	0.977142	0.995311	0.946598	0.982191	0.988149	1.04244	1.00131	0.972313
670380532	PREDICTED: uncharacterized protein LOC103648286 [Zea mays]	152.73	35.74	1	20	20	44	21	21	21	21	21	21	21	21	21	6.97484	5.95971	6.62352	9.01651	7.07037	6.0863	8.8277	9.61031	10.5053	1.03393	1.00743	1.01501	1.04532	1.00069	1.00924	0.92477	0.950049	0.96251	1.01879	1.01842	0.945776
670397911	PREDICTED: clustered mitochondria protein-like isoform X1 [Zea mays]	152.697	23.61	4	11	33	41	8	8	8	8	8	8	8	8	8	5.08525	5.69926	9.97184	7.43766	4.64429	8.79801	11.8873	12.7153	8.11775	1.01016	0.95815	1.02474	1.09769	1.04604	1.09354	0.98969	0.942529	0.951931	0.997684	1.07909	0.961383
162461095	alcohol dehydrogenase class-3 [Zea mays]	152.639	31.23	1	10	11	42	28	28	28	28	28	28	28	28	28	5.17638	5.42356	4.4846	6.06635	4.31754	4.56701	5.79392	5.4919	5.23304	1.05228	0.96423	1.02727	1.00076	0.960562	0.998931	0.989868	1.0083	1.02529	1.01459	0.986752	1.00782
226531552	uncharacterized protein LOC100279583 [Zea mays]	152.547	37.74	3	25	26	39	30	30	30	30	30	30	30	30	30	5.12294	7.80117	5.93137	3.72524	6.42865	5.34098	4.26005	6.34135	5.96226	1.00325	0.96742	0.874339	0.971603	0.990857	1.03213	1.01412	1.07399	1.06461	0.948337	0.998196	1.05091
226496391	60S ribosomal protein L15 [Zea mays]	152.153	54.9	3	2	13	52	2	2	2	2	2	2	2	2	2	3.3548	11.1575	0.789522	3.78835	2.33053	2.18165	0.820267	2.42448	6.45985	0.9289	0.95834	0.994738	0.973042	1.00862	1.01321	0.983613	1.06479	1.05509	0.960659	0.998291	1.0345
226505536	26S protease regulatory subunit S10B [Zea mays]	152.148	49.75	2	9	20	43	18	18	18	18	18	18	18	18	18	8.79564	15.9878	9.7714	9.12087	6.41539	8.11967	9.91436	6.81448	8.66178	1.04753	0.963603	0.76478	0.849826	1.07589	1.05843	0.943502	1.09602	1.03158	0.925305	0.994717	1.0237
670368760	PREDICTED: pyruvate kinase isozyme A, chloroplastic-like [Zea mays]	152.033	36.76	1	11	20	43	16	16	16	16	16	16	16	16	16	4.6104	8.29977	7.41618	7.50602	5.43894	5.60644	6.15104	6.8558	6.3111	1.10217	1.04882	0.986814	0.951429	0.931842	0.991947	0.978018	1.02983	0.996076	1.04593	0.958406	1.00131
226505736	LOC100283778 [Zea mays]	151.753	39.74	1	5	5	42	29	29	29	29	29	29	29	29	29	11.4512	10.0482	8.76301	8.94439	5.6746	7.38345	4.35469	6.29644	8.37176	1.00961	0.99798	0.991178	1.02677	1.02282	1.03665	0.973759	0.951998	0.967279	0.999589	1.02874	0.964345
226508850	uncharacterized LOC100276089 [Zea mays]	151.724	66.78	2	8	16	31	6	6	6	6	6	6	6	6	6	3.59466	3.52357	0.950904	4.87926	4.53898	2.13506	3.86939	4.81062	8.75791	0.990199	1.06036	0.998554	1.10722	1.07087	1.05571	0.86271	0.913327	0.855545	1.01637	1.07794	0.877194
670439574	PREDICTED: superoxide dismutase [Cu-Zn] 4AP isoform X2 [Zea mays]	151.679	42.37	4	1	5	51	9	9	9	9	9	9	9	9	9	8.4271	10.8406	4.06149	11.8827	13.9105	5.65668	38.8988	54.4342	119.284	1.20422	1.18251	1.0385	1.5679	1.45635	1.47625	0.354953	0.349047	0.260121	1.14174	1.50017	0.321374
226502564	microtubule-associated protein MAP65-1a [Zea mays]	151.33	32.36	2	8	17	40	7	7	7	7	7	7	7	7	7	3.65723	2.66349	2.98633	1.39387	2.94581	3.47991	2.22798	1.3343	5.32544	1.01538	0.972934	1.02035	1.02125	1.01578	1.00041	0.978632	0.970821	1.0312	1.00289	1.01248	0.993551
670360527	PREDICTED: LOC100285393 isoform X1 [Zea mays]	151.268	36.18	3	24	24	37	25	25	25	25	25	25	25	25	25	7.40377	8.19853	5.10586	5.71676	3.70298	4.40185	4.71658	11.5151	12.0808	1.04249	1.0226	1.04381	1.11584	1.04917	1.07765	0.871306	0.882481	0.877848	1.0363	1.08088	0.877212
670394929	PREDICTED: uncharacterized protein LOC103652718 isoform X2 [Zea mays]	151.243	28.89	14	21	28	37	19	19	19	19	19	19	19	19	19	6.85544	4.5628	4.58936	6.82266	6.62664	4.18763	3.69664	7.14043	4.9876	0.963568	1.00625	1.00162	1.03708	0.990589	1.008	1.00492	1.00523	0.963311	0.990479	1.01189	0.991153
670366628	PREDICTED: glucose-1-phosphate adenylyltransferase small subunit [Zea mays]	151.164	46.81	2	6	20	37	4	4	4	4	4	4	4	4	4	6.35231	4.91952	4.58774	2.61167	4.17268	1.2617	8.03739	5.46979	3.80098	0.975251	1.03095	0.991827	0.949482	0.969842	0.965579	1.00235	1.02337	1.08016	0.999342	0.961634	1.03529
670358670	PREDICTED: uncharacterized protein LOC100272361 isoform X1 [Zea mays]	151.107	15.67	2	19	31	37	16	16	16	16	16	16	16	16	16	7.14764	6.85042	7.59322	6.0528	6.17403	2.01778	11.4109	6.07764	4.44144	1.06651	1.03713	1.06978	1.00287	0.962499	0.953313	0.951703	0.959159	0.97622	1.0578	0.972895	0.962361
670380299	PREDICTED: sister-chromatid cohesion protein 3 [Zea mays]	151.1	24.13	2	28	28	37	24	24	24	24	24	24	24	24	24	4.86575	5.28193	6.04848	3.45389	5.26106	4.7718	3.49441	3.67627	5.96651	1.00983	1.12546	0.896071	0.990806	1.04487	1.0043	0.971421	1.00642	0.974785	1.01045	1.01333	0.98421
670377423	PREDICTED: protein transport protein Sec24-like CEF [Zea mays]	151.085	20.99	1	7	21	34	8	8	8	8	8	8	8	8	8	2.8232	2.36725	3.77546	4.65162	2.72575	2.17972	3.17021	3.76471	7.08763	0.995515	0.954522	1.01942	1.04366	1.0049	1.03557	0.968465	0.991968	0.971234	0.98982	1.02805	0.977222
670383861	PREDICTED: uncharacterized protein LOC100280013 isoform X1 [Zea mays]	151.078	33.78	2	5	19	41	11	11	11	11	11	11	11	11	11	5.78647	6.97611	7.29998	3.53082	4.78992	7.23651	4.34901	6.91341	6.9151	0.987562	0.969398	0.845287	0.976658	1.03609	1.02019	1.01765	1.03972	1.04499	0.934082	1.01098	1.03412
226505014	60S ribosomal protein L37a [Zea mays]	150.923	53.26	6	7	7	42	42	42	42	42	42	42	42	42	42	7.7392	9.90657	6.47901	5.82051	4.5076	5.98698	6.30671	6.50689	7.36702	0.979532	0.947216	0.98139	0.965819	0.970062	0.962048	1.04272	1.0372	1.08824	0.969379	0.965976	1.05605
226508482	LOC100282555 [Zea mays]	150.837	47.69	1	10	12	35	15	15	15	15	15	15	15	15	15	3.75769	8.5606	7.55582	2.95178	4.59271	4.52891	5.68182	5.80009	8.07461	0.902152	0.97856	0.961458	1.02494	1.04736	1.01735	0.960564	0.991227	0.967694	0.94739	1.02988	0.973162
670443720	PREDICTED: uncharacterized protein LOC100502470 isoform X1 [Zea mays]	150.66	24.61	4	32	32	40	35	35	35	35	35	35	35	35	35	8.39978	8.0532	4.92044	10.6362	7.50024	4.96213	9.83621	13.2221	12.0228	1.0799	1.06214	1.03713	1.06247	1.00927	1.05784	0.925766	0.864119	0.88001	1.05972	1.04319	0.889965
670420425	PREDICTED: uncharacterized protein LOC100272508 isoform X1 [Zea mays]	150.65	35.2	4	25	25	37	25	25	25	25	25	25	25	25	25	10.2312	6.80373	5.43325	4.62719	4.08297	4.47235	5.53374	4.71384	9.07441	1.06798	1.04805	0.98674	1.03641	0.993419	1.01459	0.957566	0.976788	0.978819	1.03425	1.01481	0.971058
226533562	uncharacterized protein LOC100279815 [Zea mays]	150.625	35.29	4	24	26	37	22	22	22	22	22	22	22	22	22	9.29872	6.43867	5.19626	7.13345	6.37694	5.33279	8.24823	5.86989	6.18357	1.0333	0.981087	1.01965	1.03132	1.03636	1.03237	0.946244	0.95967	0.952654	1.01135	1.03335	0.952856
212274547	uncharacterized protein LOC100191190 [Zea mays]	150.561	47.08	1	3	18	44	3	3	3	3	3	3	3	3	3	5.71403	1.34607	1.95467	1.43511	2.69505	0.934963	5.15459	7.09307	2.56082	0.819519	0.958535	0.897026	0.90284	1.1482	0.982385	1.15749	1.09718	1.05396	0.891693	1.01114	1.10288
226505410	peptidyl-prolyl cis-trans isomerase CYP19-4 precursor [Zea mays]	150.247	44.19	6	6	11	54	23	23	23	23	23	23	23	23	23	3.76961	6.96541	3.97258	6.74603	7.7069	7.19145	10.7909	8.56202	7.35995	1.01278	0.967721	1.09835	0.943963	0.928179	0.917912	1.0684	1.06026	1.09042	1.02628	0.930018	1.07303
670368848	PREDICTED: dihydrolipoyllysine-residue acetyltransferase component 1 of pyruvate dehydrogenase complex, mitochondrial [Zea mays]	150.167	45.87	1	21	21	42	39	39	39	39	39	39	39	39	39	6.37903	5.21189	8.207	6.91125	7.28577	4.39151	7.71709	6.39647	5.33719	1.0603	1.02893	1.01768	0.986812	0.95983	0.979465	1.02376	1.00529	1.00802	1.03564	0.975369	1.01236
226506370	acetyl-CoA acetyltransferase, cytosolic 1 [Zea mays]	150.094	49.63	2	8	16	36	10	10	10	10	10	10	10	10	10	5.40737	12.5909	6.56765	9.68914	9.80085	10.5151	8.52674	10.0164	17.3252	1.06478	0.958091	1.02509	0.989872	0.969997	0.958087	1.00503	1.03499	1.10244	1.01599	0.972652	1.04749
670358045	PREDICTED: uncharacterized protein LOC100192777 isoform X2 [Zea mays]	149.95	27.24	4	1	22	36	1	1	1	1	1	1	1	1	1										0.913121	1.14781	1.03568	1.0496	1.02078	1.04845	0.924908	0.972042	0.870774	1.0322	1.03961	0.922575
226494013	LOC100282751 [Zea mays]	149.853	35.38	1	5	19	38	8	8	8	8	8	8	8	8	8	4.54391	5.4694	2.29658	5.91648	6.47535	6.08978	5.2472	4.96958	11.0819	0.951178	1.03578	0.978747	1.09661	1.09791	1.08842	0.932629	0.912406	0.879379	0.988569	1.09431	0.908138
226503879	acetolactate synthase1 [Zea mays]	149.834	37.29	1	8	17	32	4	4	4	4	4	4	4	4	4	73225.1	93225.4	114856	147207	208399	56.5683	52.5258	47.0383	48.5821	0.0773005	0.0773906	0.0740244	0.0720474	0.0716697	1.38154	1.57888	1.55489	1.55625	0.0762385	0.508421	1.56334
670431394	PREDICTED: ER membrane protein complex subunit 1-like [Zea mays]	149.793	30.33	2	22	29	41	24	24	24	24	24	24	24	24	24	7.77865	10.8712	4.18395	10.7996	4.00725	7.04491	7.5789	7.57946	9.2746	0.971872	0.930686	1.02573	0.963291	0.959504	0.968837	1.07067	1.06553	1.04975	0.976096	0.963877	1.06199
806638661	cysteine synthase [Zea mays]	149.78	51.69	1	13	14	36	21	21	21	21	21	21	21	21	21	7.138	5.59688	8.35222	8.77909	5.83932	7.47066	7.15586	5.02214	4.9199	1.04891	1.01029	1.10808	0.946366	0.959071	0.992012	0.953539	1.01529	1.01236	1.05576	0.965816	0.99373
670446281	PREDICTED: polyadenylate-binding protein 2-like [Zea mays]	149.698	30.98	1	7	20	36	7	7	7	7	7	7	7	7	7	4.84425	4.80819	7.36267	2.38738	3.80181	3.52486	8.3444	6.2678	5.59491	0.993164	0.981076	0.980084	0.999149	1.0297	0.99614	0.988567	0.984996	1.01224	0.984775	1.00833	0.995267
670377769	PREDICTED: heterogeneous nuclear ribonucleoprotein R [Zea mays]	149.659	38.34	1	12	19	33	10	10	10	10	10	10	10	10	10	8.24839	7.90365	7.84871	3.85933	6.11032	2.8548	6.31647	4.40546	5.42195	0.999933	1.07342	1.0319	0.999138	1.02958	0.965816	1.00147	0.97417	0.980132	1.03508	0.998178	0.985259
226510054	60S ribosomal protein L5-1 [Zea mays]	149.507	44.04	1	3	14	43	9	9	9	9	9	9	9	9	9	25.9423	13.9719	35.2869	30.4599	14.6033	14.9635	13.9784	12.5359	30.5522	0.907032	0.901158	0.83653	0.798581	0.959341	1.02174	1.03513	1.14975	1.18739	0.881574	0.926553	1.12409
670360389	PREDICTED: glutamate decarboxylase isoform X2 [Zea mays]	149.462	43.86	5	15	18	35	17	17	17	17	17	17	17	17	17	17.3003	19.336	14.3255	11.4188	4.9182	10.1414	16.5989	17.817	22.0273	1.14068	1.01912	1.0235	0.971035	0.916046	1.04182	0.922069	0.993547	0.985164	1.0611	0.9763	0.966927
673921666	serine-threonine kinase receptor-associated protein-like [Zea mays]	149.415	63.93	1	5	17	33	9	9	9	9	9	9	9	9	9	2.04416	4.85129	3.56736	4.44409	4.50064	2.95197	6.52973	4.09415	6.24135	0.948619	0.989809	0.995476	0.964537	0.940811	0.992672	1.04791	1.0781	1.05672	0.977968	0.966007	1.06091
670435142	PREDICTED: uncharacterized protein LOC100194044 isoform X1 [Zea mays]	149.282	45.31	2	3	7	61	48	48	48	48	48	48	48	48	48	13.2896	12.4462	13.4638	14.3286	12.5972	10.1251	8.86597	10.6637	13.5684	0.936558	0.955505	0.991737	0.956892	1.00063	0.994968	1.02331	1.06112	1.05513	0.961267	0.984163	1.04652
226493432	LOC100282614 [Zea mays]	149.268	37.67	1	2	14	37	3	3	3	3	3	3	3	3	3	1.48184	0.568395	5.72828	3.76805	7.12913	0.126216	5.56037	4.42524	3.70591	1.08259	1.05279	0.936274	1.05724	1.15911	1.15518	0.83947	0.846916	0.796878	1.02388	1.12385	0.827755
927261937	nucleic acid binding protein [Zea mays]	149.222	50.67	1	6	22	38	6	6	6	6	6	6	6	6	6	6.4763	4.48286	12.5037	6.53836	7.94932	4.30846	11.1561	12.555	6.78195	0.994621	1.05191	1.02317	0.964588	1.03994	1.03498	0.93346	0.917157	0.942873	1.02323	1.01317	0.931163
619328945	transaminase/ transferase, transferring nitrogenous groups [Zea mays]	149.023	46.19	2	8	15	33	10	10	10	10	10	10	10	10	10	4.75972	7.33664	7.28978	4.00341	5.05487	6.21934	15.5895	7.35906	10.4051	1.06641	1.00575	1.06789	1.06119	1.02798	1.05498	0.932287	0.888273	0.897083	1.04668	1.04805	0.905881
226495745	LOC100283656 [Zea mays]	148.984	51.81	1	3	15	40	6	6	6	6	6	6	6	6	6	13.634	18.4068	8.41033	14.6464	9.95029	15.3184	31.3747	18.5406	56.1293	1.4437	1.43443	1.06074	1.29519	1.14242	1.17141	0.463958	0.434063	0.432534	1.31296	1.20301	0.443518
670359689	PREDICTED: uncharacterized protein LOC100280131 isoform X1 [Zea mays]	148.971	23.18	14	13	15	35	14	14	14	14	14	14	14	14	14	6.90534	8.58279	3.67592	6.46631	9.3789	4.55183	4.68142	7.43619	6.29129	1.13196	0.962403	0.958141	0.77427	0.790215	0.847641	1.14613	1.24461	1.28403	1.0175	0.804042	1.22492
670428663	PREDICTED: uncharacterized protein LOC100381818 isoform X1 [Zea mays]	148.85	34.7	2	7	18	38	11	11	11	11	11	11	11	11	11	11.8133	6.56799	4.97489	6.21998	1.7518	7.37441	7.62941	5.23193	10.4055	1.05265	0.97444	1.03696	0.973041	1.00736	1.01343	0.985221	0.993049	1.01434	1.02135	0.997944	0.997538
226502646	LOC100284659 precursor [Zea mays]	148.814	27.3	9	12	17	44	16	16	16	16	16	16	16	16	16	8.029	6.61739	5.05512	7.47644	5.71822	2.92078	7.18529	3.52453	8.43427	1.02125	0.966982	1.09077	1.01244	0.975208	0.990807	0.982667	0.967836	0.99384	1.02633	0.992817	0.981448
670417961	PREDICTED: midasin isoform X1 [Zea mays]	148.789	7.95	2	39	39	42	35	35	35	35	35	35	35	35	35	7.65947	6.42105	7.63623	4.8326	4.32591	4.74467	6.64478	4.75888	5.1877	1.01944	0.986897	1.06372	1.04212	0.979532	0.964055	1.00071	0.963695	1.00752	1.02335	0.995236	0.990642
162461791	protein disulfide isomerase6 precursor [Zea mays]	148.764	52.59	1	16	21	38	16	16	16	16	16	16	16	16	16	6.31408	7.10983	3.02687	3.16289	5.12551	3.16778	5.687	5.92103	7.50126	1.08736	0.948089	0.936352	0.932365	0.998185	1.03915	0.955205	1.06786	1.0237	0.990601	0.989899	1.01559
226498886	uncharacterized protein LOC100279843 [Zea mays]	148.621	40.58	1	5	17	39	5	5	5	5	5	5	5	5	5	7.27763	10.7156	6.7537	12.8149	2.62511	15.2973	20.5329	13.0386	8.25433	1.02297	1.00933	0.899076	0.944333	0.949837	1.12817	0.951805	1.0864	1.02451	0.977123	1.00745	1.02091
226530698	glutamyl-tRNA synthetase, cytoplasmic [Zea mays]	148.441	33.29	2	1	27	45	2	2	2	2	2	2	2	2	2	1.056	3.92564	28.4478	6.98426	8.17986	1.4652	3.64755	3.50241	5.11926	1.1679	1.12463	0.961494	0.978681	1.05364	0.982424	0.811082	0.903358	1.07128	1.08467	1.00492	0.928573
226492757	Ras protein ARA-3 isoform 1 [Zea mays]	148.345	52.34	6	2	13	53	4	4	4	4	4	4	4	4	4	1.33566	1.51238	4.64032	2.854	1.3476	0.609421	4.522	4.1063	4.17051	1.0513	0.924285	0.868112	0.906972	1.08314	1.0874	0.957392	1.09692	1.04316	0.947899	1.02584	1.03249
226530866	UDP-sulfoquinovose synthase [Zea mays]	148.083	40.25	1	15	15	34	28	28	28	28	28	28	28	28	28	10.3232	6.8981	8.40184	5.50539	8.08238	5.94797	6.28119	6.54338	6.85932	1.1985	1.12172	1.10656	0.958578	0.904382	0.946104	0.934008	0.961879	0.945977	1.14226	0.936355	0.947288
226499136	seryl-tRNA synthetase isoform 1 [Zea mays]	148.081	46.07	3	6	27	44	6	6	6	6	6	6	6	6	6	10.1631	3.51919	2.9532	4.70033	7.18533	3.15548	2.10862	6.29234	13.3644	1.05086	1.0103	0.953684	1.07871	1.11764	1.13023	0.825397	0.881463	0.864617	1.00495	1.10886	0.857159
670384980	PREDICTED: uncharacterized protein LOC100501905 isoform X1 [Zea mays]	147.979	20.93	2	19	19	41	37	37	37	37	37	37	37	37	37	9.96564	8.02067	5.27382	5.44705	6.63309	5.96703	10.7898	8.51558	13.3245	0.897652	0.82503	0.961048	1.1928	1.15198	1.18382	0.864048	0.893291	0.924084	0.894577	1.1762	0.893808
670427361	PREDICTED: uncharacterized protein LOC100193566 isoform X1 [Zea mays]	147.909	41.89	7	6	22	38	5	5	5	5	5	5	5	5	5	8.41705	7.95247	7.4619	27.8798	15.2044	9.25568	23.621	12.813	18.1309	0.91463	0.937752	1.02941	1.11185	0.969985	0.935788	1.03616	1.03096	1.06466	0.960598	1.00587	1.04392
212275159	uncharacterized LOC100191912 [Zea mays]	147.889	53.4	1	3	13	45	8	8	8	8	8	8	8	8	8	8.45616	4.56586	8.52536	4.39256	4.40892	7.02834	4.99307	2.87688	6.39882	0.72454	1.04298	0.931771	0.99483	1.21226	0.947513	1.09152	0.96723	0.991228	0.899763	1.05154	1.01666
219363675	uncharacterized LOC100216721 [Zea mays]	147.767	35.08	1	10	11	36	16	16	16	16	16	16	16	16	16	12.656	2.94951	4.10438	6.27121	3.78713	4.1527	3.50582	5.55079	6.17559	0.980299	1.00841	1.0723	0.968597	0.971894	0.961276	1.01189	1.0106	1.01795	1.02034	0.967256	1.01348
670407096	PREDICTED: L-arabinokinase-like [Zea mays]	147.702	29.46	3	19	25	38	23	23	23	23	23	23	23	23	23	6.19777	9.62806	7.3484	5.54089	5.71102	3.37558	4.73336	10.1899	10.7441	1.01764	0.952625	1.03914	1.03203	0.98019	1.012	0.991054	0.996307	1.01484	1.00314	1.00807	1.00073
226502034	uncharacterized LOC100279562 precursor [Zea mays]	147.701	32.41	8	8	18	34	10	10	10	10	10	10	10	10	10	6.0414	2.32763	9.34862	9.3808	7.83625	3.37844	6.41175	7.27688	10.4253	1.11008	1.1122	1.0982	0.916345	0.924132	0.906439	1.04544	0.980289	0.983117	1.10683	0.915638	1.00295
212275422	uncharacterized protein LOC100191334 [Zea mays]	147.416	50.13	3	15	15	31	15	15	15	15	15	15	15	15	15	5.16025	8.55831	5.26499	3.47215	2.76883	4.46004	6.57884	3.50264	8.0215	1.01661	0.982092	1.03473	0.990079	0.972213	1.02336	0.994143	1.00224	1.01178	1.01115	0.995217	1.00272
226529087	pre-mRNA-splicing factor ATP-dependent RNA helicase [Zea mays]	147.07	32.55	1	3	23	35	1	1	1	1	1	1	1	1	1										1.07126	1.09785	0.946651	1.04876	1.05889	1.03629	0.884131	0.964895	0.90597	1.03859	1.04798	0.918332
293334345	hypothetical protein [Zea mays]	146.847	46.75	1	11	27	46	13	13	13	13	13	13	13	13	13	8.89881	9.38109	4.30471	3.49841	2.98356	5.07336	3.92701	7.87542	8.84007	0.980735	1.08075	0.921977	0.945327	1.01955	0.962616	1.03321	1.0693	1.03637	0.994488	0.975832	1.04629
670363512	PREDICTED: uncharacterized protein At2g41620-like [Zea mays]	146.805	29.7	1	26	26	37	32	32	32	32	32	32	32	32	32	6.51935	5.9631	11.1516	6.70373	4.40084	6.93535	6.59638	5.39475	6.94928	1.04275	1.01321	0.878215	0.972163	1.12495	1.12537	0.914156	0.980938	0.938466	0.978059	1.07416	0.94452
670427667	PREDICTED: hypothetical protein isoform X1 [Zea mays]	146.678	48.54	2	5	20	37	4	4	4	4	4	4	4	4	4	4.70158	11.2419	5.35895	1.55841	1.38404	2.4708	9.24272	12.6658	8.84432	1.11868	0.985458	1.0774	1.11997	1.03962	1.09033	0.883759	0.852364	0.79315	1.06051	1.08331	0.843091
293331403	uncharacterized LOC100383412 [Zea mays]	146.628	32.68	2	16	26	42	15	15	15	15	15	15	15	15	15	4.45923	7.19132	5.47888	5.69293	4.16777	4.02366	4.05771	3.73667	5.16783	1.01645	0.950837	1.02095	0.992676	1.00003	0.949958	1.01247	1.05165	1.02825	0.996076	0.980888	1.03079
212721702	uncharacterized protein LOC100193000 [Zea mays]	146.537	45.3	1	3	13	31	6	6	6	6	6	6	6	6	6	5.64285	1.93854	5.0433	3.47265	4.11714	1.41752	2.49274	3.79693	5.22309	1.02866	0.989479	0.996471	1.07028	0.967129	1.05471	0.899562	0.95106	1.00308	1.00487	1.03071	0.951234
226500460	uncharacterized protein LOC100274341 [Zea mays]	146.389	36.05	1	9	18	33	7	7	7	7	7	7	7	7	7	5.86852	2.11008	5.70753	8.23529	5.01129	2.47842	5.26526	4.93375	10.5924	1.00088	0.939757	0.978872	0.982356	0.953932	1.06273	0.992816	1.05373	1.00693	0.97317	0.999671	1.01782
212720758	uncharacterized LOC100193503 [Zea mays]	146.382	38.89	2	20	20	34	21	21	21	21	21	21	21	21	21	7.07984	7.33775	3.556	10.4815	6.00167	7.1683	4.66047	6.24409	4.47305	1.03516	0.994441	0.998231	0.950075	0.959348	0.957237	0.963396	1.05626	1.0343	1.00928	0.955553	1.01799
670446920	PREDICTED: ABC transporter B family member 19-like [Zea mays]	146.102	21.01	7	3	25	39	3	3	3	3	3	3	3	3	3	7.10962	0.136788	1.05417	5.95133	3.65229	3.41639	4.2074	1.38442	6.44764	0.981865	1.07639	0.926683	1.165	1.1072	1.12079	0.904921	0.859441	0.83337	0.994979	1.131	0.865911
803378389	lysosomal alpha-mannosidase precursor [Zea mays]	146.079	26.08	1	27	27	40	37	37	37	37	37	37	37	37	37	6.43536	6.69934	6.10832	10.4225	7.71361	6.6419	5.92131	7.91282	10.7637	1.03317	0.981881	1.10199	0.898809	0.906965	0.918181	1.08143	1.07076	1.08117	1.03901	0.907985	1.07779
670448461	PREDICTED: salt-inducible protein kinase isoform X1 [Zea mays]	146.002	21.99	3	22	26	39	29	29	29	29	29	29	29	29	29	5.51914	7.10435	6.03739	5.83264	4.73775	6.12065	6.66967	9.0694	6.93661	1.05122	1.04506	1.08743	1.04585	0.998096	1.02265	0.918865	0.925493	0.926078	1.06124	1.0222	0.923479
670362965	PREDICTED: probable rhamnose biosynthetic enzyme 1 [Zea mays]	145.965	37.2	1	7	25	41	10	10	10	10	10	10	10	10	10	19.4363	11.6196	6.74237	7.19829	9.6261	7.3218	11.4862	10.5755	22.3968	1.04431	0.979658	0.96974	1.21084	1.18668	1.21681	0.754539	0.854455	0.793862	0.997901	1.20478	0.800952
219362985	uncharacterized LOC100216841 [Zea mays]	145.886	42.79	1	3	9	45	2	2	2	2	2	2	2	2	2	12.2785	4.80316	8.84163	10.6253	1.50286	12.6202	5.674	2.09143	1.97099	0.9206	0.890936	1.04753	0.971729	1.02047	0.965966	1.03176	1.05203	1.07897	0.953022	0.986053	1.05426
226532942	probable bifunctional methylthioribulose-1-phosphate dehydratase/enolase-phosphatase E1 [Zea mays]	145.876	38.88	2	16	16	34	17	17	17	17	17	17	17	17	17	5.66831	7.4265	6.32042	6.20187	4.25128	3.63409	3.56092	3.52161	10.4097	1.01753	0.938009	1.00071	1.0383	1.01456	1.03102	0.970527	0.954813	0.99036	0.985415	1.02796	0.9719
226530007	uncharacterized protein LOC100280334 [Zea mays]	145.835	18.55	7	2	14	40	1	1	1	1	1	1	1	1	1										1.0493	1.17645	1.16654	0.708489	0.755548	0.753092	1.16193	1.12918	1.25734	1.13077	0.739043	1.18282
212721144	uncharacterized protein LOC100192770 [Zea mays]	145.794	47.27	1	6	9	38	7	7	7	7	7	7	7	7	7	32.861	10.5852	13.7839	3.71809	8.06797	13.289	14.3031	3.44428	6.88128	0.921246	1.17295	1.00982	1.02278	0.966535	0.99408	1.05226	0.945352	1.00419	1.03467	0.994466	1.0006
670448133	PREDICTED: myosin-2 heavy chain-like [Zea mays]	145.687	19.58	1	10	12	33	17	17	17	17	17	17	17	17	17	7.68953	3.18179	6.27489	5.42098	5.92811	6.29077	5.82407	5.47085	7.95094	1.04202	0.968631	1.09018	0.938535	0.899389	0.876615	1.11661	1.07087	1.1486	1.03361	0.904846	1.11203
670403685	PREDICTED: uncharacterized protein LOC100279772 isoform X1 [Zea mays]	145.679	26.33	1	4	26	39	1	1	1	1	1	1	1	1	1										0.94947	0.952721	0.968523	1.11409	1.07515	1.1166	0.926398	0.91643	0.929713	0.956904	1.10194	0.92418
226496107	hypothetical protein [Zea mays]	145.408	41.94	2	5	20	34	6	6	6	6	6	6	6	6	6	17.3235	14.4626	9.24339	4.39603	5.65142	9.60071	12.9253	10.0304	9.56177	0.964765	0.956259	0.996491	1.01439	0.998294	1.06168	1.01584	1.01116	0.965115	0.972505	1.02479	0.997372
670375508	PREDICTED: eukaryotic translation initiation factor 3 subunit C-like [Zea mays]	145.25	18.03	1	1	19	35	3	3	3	3	3	3	3	3	3	4.89358	5.82435	2.73898	1.07792	1.94727	2.9887	3.55133	3.46864	4.77868	1.07252	1.00538	0.984513	1.00952	1.01371	1.03681	0.979356	0.989493	0.932768	1.02081	1.02001	0.967206
212276110	uncharacterized protein LOC100191943 [Zea mays]	145.233	54.03	1	18	18	36	23	23	23	23	23	23	23	23	23	5.3411	6.4922	4.34968	5.10635	5.33007	5.8938	4.86955	4.18701	6.29283	0.986725	0.97521	0.979694	0.955859	0.925414	0.94183	1.06568	1.11666	1.1396	0.980543	0.941034	1.10731
670420980	PREDICTED: uncharacterized protein LOC100279910 isoform X1 [Zea mays]	145.198	39.51	3	18	23	42	20	20	20	20	20	20	20	20	20	8.95042	4.37836	4.43302	4.80394	7.41598	3.49802	4.53754	3.83074	5.51632	1.10252	1.05693	1.05868	1.01179	0.973669	0.974318	1.02076	0.933773	0.930538	1.07271	0.986592	0.961689
162459159	betaine aldehyde dehydrogenase [Zea mays]	145.167	37.23	5	4	16	30	5	5	5	5	5	5	5	5	5	7.67076	6.72659	6.06973	10.8911	4.4525	6.98037	6.60176	5.89773	10.3354	1.02756	0.974337	0.926234	1.08117	0.991094	0.929477	0.951582	1.03941	1.04295	0.976044	1.00058	1.01131
821161543	RNA-binding protein Nova-2 [Zea mays]	145.126	61.92	1	8	17	31	9	9	9	9	9	9	9	9	9	8.3913	8.42094	5.87565	15.1318	10.7143	10.4119	9.21357	12.3995	4.67168	0.997444	0.922178	0.995413	1.04878	1.00989	1.0382	1.00655	1.00456	1.01468	0.971678	1.03229	1.0086
293336117	hypothetical protein [Zea mays]	145.097	30.07	2	19	19	31	19	19	19	19	19	19	19	19	19	8.60453	10.9522	4.20958	6.39426	7.05164	4.57272	6.97409	9.16147	8.95798	1.04874	0.964147	1.01262	1.10004	1.03609	1.06834	0.943813	0.924506	0.948582	1.0085	1.06816	0.938967
212722498	uncharacterized protein LOC100193485 [Zea mays]	145.021	48.83	1	7	18	32	6	6	6	6	6	6	6	6	6	18.3721	7.82203	6.54646	56.2755	43.7249	51.8685	36.3908	27.7449	37.5502	0.976985	1.00246	0.869837	0.712199	0.7745	0.776175	1.05571	1.22417	1.33757	0.949762	0.754291	1.20582
670366004	PREDICTED: glycine--tRNA ligase 1, mitochondrial-like [Zea mays]	145.014	37.28	2	5	25	38	4	4	4	4	4	4	4	4	4	4.11039	12.1188	5.68273	6.24309	11.1419	11.4273	6.33929	10.4101	3.05168	0.988894	1.05619	0.923655	0.981918	0.962044	0.981909	1.03986	1.08112	1.08945	0.989581	0.97529	1.07014
670394730	PREDICTED: putative zinc finger protein30 isoform X3 [Zea mays]	144.978	59.89	3	4	8	37	11	11	11	11	11	11	11	11	11	7.75379	5.4969	8.68703	8.84696	3.33239	4.10449	7.33528	5.91147	14.7647	1.04064	1.03456	1.11672	0.989695	1.01926	1.00672	1.03812	0.959188	0.912435	1.06398	1.00523	0.969913
670380643	PREDICTED: probable LRR receptor-like serine/threonine-protein kinase At4g20940 [Zea mays]	144.935	25.49	3	23	24	40	29	29	29	29	29	29	29	29	29	6.8248	7.46559	6.04901	5.99905	5.55537	5.54693	11.3533	8.29115	10.5228	1.04232	1.03322	1.07235	1.03472	1.03098	1.01986	0.902936	0.925913	0.942846	1.0493	1.02852	0.923898
226508266	hypothetical protein [Zea mays]	144.927	35.92	1	22	24	36	25	25	25	25	25	25	25	25	25	4.74753	4.69255	4.87631	4.569	3.94194	4.45423	6.4414	4.00659	9.52878	0.989155	0.94564	0.945277	1.06454	1.03139	1.0213	0.983942	0.99788	0.943511	0.960024	1.03908	0.975111
226492993	uncharacterized protein LOC100273990 [Zea mays]	144.922	40.14	3	8	21	43	11	11	11	11	11	11	11	11	11	6.40011	7.49802	6.70282	3.507	4.78501	4.57309	7.6556	7.79934	6.91683	1.03837	1.0026	0.928751	0.998915	0.960598	1.03263	1.02964	1.03672	1.00426	0.989907	0.997379	1.02354
212724108	uncharacterized protein LOC100192989 [Zea mays]	144.869	53.95	2	4	14	52	2	2	2	2	2	2	2	2	2	12.2023	18.276	0.317771	18.5927	0.172898	2.53717	2.41155	0.843087	23.9891	1.13702	0.934036	0.830213	0.797206	0.972722	1.027	0.988265	1.13569	1.17377	0.96709	0.93231	1.09924
212275546	uncharacterized LOC100191222 [Zea mays]	144.868	46.71	2	3	13	30	2	2	2	2	2	2	2	2	2	6.93998	1.06859	3.78528	2.92819	2.79381	0.534382	5.11954	5.21607	4.38611	1.00816	0.84414	0.954493	0.959188	0.963204	1.0518	1.03885	1.07685	1.08044	0.935597	0.991399	1.06538
670384589	PREDICTED: uncharacterized protein LOC100382414 isoform X1 [Zea mays]	144.826	44.07	2	20	20	37	27	27	27	27	27	27	27	27	27	6.80025	8.65192	6.34459	7.05296	6.31298	2.43836	5.50384	5.9039	6.77491	0.947534	0.939864	0.980926	0.986592	0.976409	0.977597	1.05998	1.08342	1.06108	0.956108	0.9802	1.06816
226506808	uncharacterized protein LOC100279871 [Zea mays]	144.781	36.35	4	14	14	36	25	25	25	25	25	25	25	25	25	5.76893	6.51699	5.96487	6.39491	8.7992	5.96232	6.57597	8.78387	7.10939	1.04496	0.972396	1.0097	0.931792	0.923682	0.938704	1.05412	1.04511	1.0967	1.00902	0.931393	1.06531
670359183	PREDICTED: uncharacterized protein LOC100275494 isoform X2 [Zea mays]	144.702	53.37	3	17	17	35	27	27	27	27	27	27	27	27	27	15.2836	11.9509	9.05587	7.40728	7.47964	6.68328	4.40639	9.41207	8.51704	0.951701	0.9829	1.02646	0.939958	0.894135	0.935396	1.02918	1.09361	1.12947	0.987021	0.923163	1.08409
670399330	PREDICTED: calcium-dependent protein kinase 11 [Zea mays]	144.632	35.63	1	4	14	27	1	1	1	1	1	1	1	1	1										0.97056	0.990065	0.974529	0.961219	1.01158	1.08243	0.942853	1.04928	0.986429	0.978384	1.01841	0.992855
162462458	uridine monophosphate synthase [Zea mays]	144.583	42.89	1	11	20	39	15	15	15	15	15	15	15	15	15	2.71197	6.69424	3.76398	6.68395	10.299	9.38169	14.3531	14.4369	19.6422	0.996169	0.980271	0.96817	1.17206	1.14298	1.19015	0.817687	0.822417	0.836112	0.981537	1.1684	0.825405
941355928	LOC100273786 [Zea mays]	144.545	28.59	1	21	21	39	29	29	29	29	29	29	29	29	29	7.06837	8.89918	4.0678	5.89684	5.26644	4.51371	5.56014	4.23691	5.46008	1.08511	0.959944	1.0263	0.976112	0.944388	0.973045	1.02744	1.0281	1.01693	1.02379	0.964515	1.02416
673921543	40S ribosomal protein S14-like [Zea mays]	144.344	50.35	6	5	8	31	4	4	4	4	4	4	4	4	4	10.1608	9.74662	3.48466	9.97263	1.1495	2.47604	3.21027	7.5621	7.96681	0.933201	0.878257	0.979579	0.847412	1.03548	1.02031	0.970717	1.15024	1.13841	0.930346	0.967733	1.08646
821595371	histone deacetylase HDT1 [Zea mays]	144.074	40	5	14	15	38	27	27	27	27	27	27	27	27	27	14.0298	15.5133	9.07228	10.015	5.96985	8.88619	11.5256	9.1189	13.8809	0.892046	0.930154	0.933134	0.977199	1.00667	1.00801	1.05386	1.04789	1.07892	0.918445	0.997294	1.06022
670412762	PREDICTED: uncharacterized protein LOC100273441 isoform X4 [Zea mays]	143.873	36.48	4	11	20	35	16	16	16	16	16	16	16	16	16	4.87182	5.66872	5.06229	9.31254	3.8226	6.66362	4.83761	7.38811	3.8765	0.975715	0.983085	0.961362	0.991102	0.993948	1.05716	0.999255	1.00653	1.01166	0.973387	1.01407	1.00582
162459002	thioredoxin h homolog2 [Zea mays]	143.707	73.77	1	10	10	39	35	35	35	35	35	35	35	35	35	116.381	112.619	72.9769	25.002	24.1387	20.7235	24.8312	21.2179	21.2939	0.694002	0.527239	0.764713	1.04875	1.15155	1.16103	1.0832	1.1438	1.09654	0.661985	1.12044	1.10785
226502548	ran-binding protein 1 [Zea mays]	143.662	46.15	1	4	12	45	11	11	11	11	11	11	11	11	11	5.56522	5.4613	3.67228	2.11578	5.58214	2.01601	8.60541	9.61385	8.97483	1.00069	0.970399	0.988706	1.02643	0.997336	0.990081	0.991867	0.999084	1.02608	0.986598	1.00462	1.00568
226496321	LOC100284052 [Zea mays]	143.44	48.36	1	16	16	33	22	22	22	22	22	22	22	22	22	5.94182	5.82045	6.37116	4.87995	6.3396	7.55718	7.35556	6.03892	5.68178	0.96119	0.928347	0.958675	0.925154	0.941806	0.982038	1.09985	1.11344	1.13912	0.949404	0.949666	1.11747
926234420	ankyrin protein kinase-like [Zea mays]	143.411	43.71	1	24	28	42	30	30	30	30	30	30	30	30	30	12.0159	9.08194	10.2337	4.87566	10.1265	6.95777	8.5013	6.40559	11.6849	1.12482	1.02695	1.09826	0.948473	0.899193	0.908656	1.10201	1.0266	1.04519	1.08334	0.918774	1.05793
259490555	uncharacterized protein LOC100303796 [Zea mays]	143.362	46.18	2	3	17	39	5	5	5	5	5	5	5	5	5	9.90327	5.06674	10.2131	274.291	107.65	151.083	31.5412	30.5039	13.4655	1.04027	0.988395	1.30834	0.373626	0.361813	0.358991	1.54036	1.51987	1.60352	1.11233	0.36481	1.55459
931716140	LOC100285774 [Zea mays]	143.293	44.47	6	5	19	35	8	8	8	8	8	8	8	8	8	55.0962	20.0143	41.529	10.2351	12.2691	25.6161	15.9809	9.95513	11.0135	0.7746	0.935385	0.837205	1.08767	1.03834	1.1448	0.987196	0.981364	0.953469	0.849063	1.09027	0.97401
212721116	uncharacterized protein LOC100194305 [Zea mays]	143.292	55.19	1	5	15	34	6	6	6	6	6	6	6	6	6	1.84594	5.01654	4.76838	8.06625	3.58173	3.54366	5.03436	3.10241	7.70119	0.995662	1.01006	0.897964	0.847451	0.935119	0.989121	1.09564	1.17025	1.15312	0.967894	0.923897	1.13967
162463339	LOC542211 [Zea mays]	143.206	13.64	1	33	33	41	32	32	32	32	32	32	32	32	32	8.11946	6.45857	4.87966	6.26647	5.80386	3.89909	4.92293	6.94918	8.5637	1.03173	1.04838	1.009	0.996617	0.958071	1.01018	0.984366	0.99504	0.961816	1.0297	0.988289	0.980408
949474702	DEAD box RNA helicase1 [Zea mays]	143.152	47.81	4	18	22	35	17	17	17	17	17	17	17	17	17	7.87845	3.96163	6.29707	4.89144	3.37004	2.38854	5.20016	6.72517	5.17371	0.949001	0.957838	0.975815	1.01912	0.995937	1.00241	1.03173	1.05041	1.01703	0.960884	1.00582	1.03306
162460445	seryl-tRNA synthetase1 [Zea mays]	143.116	49.02	1	4	26	42	3	3	3	3	3	3	3	3	3	11.5282	3.32337	6.40776	0.246193	0.403641	0.384234	1.43931	3.99906	1.38312	1.01552	0.991582	0.937473	0.90346	1.00359	1.03875	1.00204	1.11855	1.01116	0.981525	0.981931	1.04391
308080100	hypothetical protein [Zea mays]	143.079	41.09	1	4	19	33	4	4	4	4	4	4	4	4	4	7.72116	6.30382	4.25376	2.6707	6.98627	4.53728	6.76287	4.83729	8.26204	1.03818	0.964572	1.0346	0.931377	0.988149	0.965189	0.973284	1.00366	1.03969	1.01245	0.961572	1.00555
226532251	uncharacterized protein LOC100279928 precursor [Zea mays]	142.871	31.55	1	13	21	40	14	14	14	14	14	14	14	14	14	7.11979	12.3767	6.1279	17.5805	17.628	14.8937	15.2932	13.8378	28.7687	0.9791	0.903154	1.01352	1.01006	0.928714	0.977028	0.938007	1.02332	1.09188	0.965257	0.971934	1.01773
212722678	uncharacterized protein LOC100192679 [Zea mays]	142.668	37.1	2	4	4	38	32	32	32	32	32	32	32	32	32	7.0722	9.47105	9.49565	14.5522	8.80694	6.52393	8.82527	9.45945	8.57532	1.01781	0.99462	1.03673	0.931389	0.949993	0.938175	1.02658	1.02683	1.0835	1.01639	0.939852	1.04564
226493147	LOC100274502 [Zea mays]	142.63	63.82	1	5	17	31	9	9	9	9	9	9	9	9	9	5.34436	4.79452	3.30868	3.80022	4.342	4.7371	5.97835	5.9829	5.72923	0.98528	1.01372	1.0182	0.960444	0.973495	0.956702	1.02733	0.96613	1.0409	1.00574	0.963547	1.01145
670383937	PREDICTED: uncharacterized protein LOC100280365 isoform X2 [Zea mays]	142.599	28.95	3	3	22	35	1	1	1	1	1	1	1	1	1										0.966554	1.04543	0.901382	1.05512	1.0456	1.06865	0.951302	0.991347	0.951216	0.971123	1.05645	0.964621
226507174	LOC100282351 [Zea mays]	142.585	62.65	2	1	9	34	3	3	3	3	3	3	3	3	3	9.3652	7.75581	3.65279	1.7924	7.54464	3.2232	1.28035	1.67771	21.0608	0.970909	1.02367	0.875352	0.972261	1.01872	1.03206	0.994559	0.961683	1.03048	0.956644	1.00768	0.995573
670376596	PREDICTED: glycine--tRNA ligase 1, mitochondrial-like [Zea mays]	142.507	34.76	2	16	21	34	16	16	16	16	16	16	16	16	16	5.45028	7.92111	9.10812	4.8693	11.3729	7.35365	4.69454	3.61165	4.20957	1.08373	1.00783	0.971337	0.993826	0.928691	0.970038	0.981786	1.03385	1.02186	1.02097	0.964185	1.0125
670385121	PREDICTED: diphosphonucleotide phosphatase2 isoform X1 [Zea mays]	142.375	43.55	2	22	22	36	23	23	23	23	23	23	23	23	23	7.94549	11.6864	5.14171	4.93202	6.88124	5.73086	9.70979	10.853	10.6683	0.94977	0.987486	0.963189	0.941216	0.959893	0.946492	1.09744	1.09484	1.10858	0.966815	0.949201	1.10029
615276247	LOC100285769 [Zea mays]	142.356	76.79	1	5	9	40	13	13	13	13	13	13	13	13	13	11.5243	6.86606	10.6252	9.13172	7.70936	8.25947	6.62187	5.82138	9.3299	1.01408	0.95795	0.969217	0.941449	1.01025	0.933116	1.06308	1.04405	1.1154	0.980416	0.961606	1.07418
219362753	uncharacterized protein LOC100217268 [Zea mays]	142.307	40.73	1	13	13	31	19	19	19	19	19	19	19	19	19	13.1586	12.3612	5.5549	10.8306	10.2743	7.84517	5.5543	5.00437	13.3862	0.979074	1.01516	1.04716	1.02863	1.01083	0.998006	1.00916	1.00777	0.950383	1.0138	1.01249	0.989102
670428219	PREDICTED: 60S ribosomal protein L17 isoform X1 [Zea mays]	142.242	54.97	2	1	9	43	2	2	2	2	2	2	2	2	2	6.81753	3.58993	0.431985	2.40394	13.4228	5.08253	10.3949	0.347532	4.04809	0.762939	1.10277	0.948267	0.547387	0.635145	0.511621	1.52399	1.55027	1.57589	0.937991	0.564718	1.55005
670373132	PREDICTED: pyridoxin biosynthesis protein ER1 isoform X1 [Zea mays]	141.67	48.06	2	2	13	35	3	3	3	3	3	3	3	3	3	1.75751	4.56213	1.37212	17.1469	1.8173	6.14268	4.19613	2.76263	7.65532	1.00784	0.940307	1.01907	0.963411	0.97156	1.02772	0.978624	1.01063	1.03998	0.989072	0.987564	1.00975
212723938	uncharacterized protein LOC100192950 [Zea mays]	141.494	39.67	1	3	21	33	2	2	2	2	2	2	2	2	2	1.05823	9.62307	1.1536	1.35693	2.38371	1.05894	15.4696	6.11856	10.0903	1.05085	0.903715	1.1395	0.989931	0.887371	0.973081	1.00226	1.00521	1.07806	1.03135	0.950128	1.02851
670414833	PREDICTED: acetylornithine aminotransferase, mitochondrial [Zea mays]	141.361	35.16	1	14	14	34	25	25	25	25	25	25	25	25	25	6.527	6.4409	8.61278	4.06442	5.24211	5.1639	6.22251	5.77115	4.95149	1.03207	0.966874	0.978193	0.952903	0.972828	1.00162	1.02028	1.00026	1.07296	0.992379	0.975783	1.03117
226500938	hypothetical protein [Zea mays]	141.298	65.13	2	1	13	35	2	2	2	2	2	2	2	2	2	1.02177	2.52537	3.02219	4.65324	3.79785	3.80053	0.966954	7.46206	0.938022	0.943704	1.03533	1.01315	0.988663	1.05289	1.06088	0.989961	0.909397	0.98323	0.997394	1.03414	0.960863
670375112	PREDICTED: intracellular protein transport protein USO1-like [Zea mays]	141.225	53.44	2	20	20	34	28	28	28	28	28	28	28	28	28	10.7238	6.27133	5.87726	7.3452	5.66986	6.62417	5.48014	5.39529	6.74724	1.06963	0.993029	1.10925	0.933583	0.897088	0.88432	1.06534	1.0685	1.1141	1.0573	0.904997	1.08265
226504938	60S ribosomal protein L12 [Zea mays]	141.204	62.65	4	1	9	34	3	3	3	3	3	3	3	3	3	41.1014	41.1014	41.1014	41.1014	41.1014	8.8121	1.5393	4.85753	6.21495	0.0051736	0.00454888	0.00411406	0.00413178	0.00363895	2.08255	1.99142	2.15299	2.13312	0.00461218	0.696775	2.09251
670371944	PREDICTED: protochlorophyllide reductase1 isoform X1 [Zea mays]	141.168	52.85	3	13	20	39	15	15	15	15	15	15	15	15	15	5.13788	12.8104	6.10619	4.58409	4.77115	7.15301	3.48332	3.8829	6.4289	1.10465	0.817458	0.894763	1.08657	1.04025	1.17446	0.97405	0.919128	0.901506	0.938958	1.10043	0.931561
670402898	PREDICTED: uncharacterized protein LOC100272316 isoform X1 [Zea mays]	141.15	39.45	5	4	21	44	3	3	3	3	3	3	3	3	3	0.625657	0.22142	10.8743	4.03453	7.16903	11.0477	1.14245	1.17625	0.704993	1.01241	0.864511	0.856949	0.926339	1.09882	1.12528	0.911289	1.13124	1.08495	0.911291	1.05015	1.0425
226500484	actin-depolymerizing factor 3 [Zea mays]	141.092	61.15	1	1	8	39	3	3	3	3	3	3	3	3	3	6.34981	5.48986	3.07404	1.6577	4.48376	4.89897	20.5897	10.4434	0.0150266	1.15911	0.937653	1.04721	1.02163	1.02743	1.07334	0.844817	0.998993	0.947209	1.04799	1.0408	0.93034
670442899	PREDICTED: uncharacterized protein LOC100279996 isoform X1 [Zea mays]	140.977	31.57	4	17	19	35	19	19	19	19	19	19	19	19	19	9.84858	10.1223	10.4742	8.92571	8.75665	5.38213	10.4725	17.5363	10.4119	1.20511	1.10224	1.16152	1.0993	1.07413	1.00505	0.833726	0.786546	0.773099	1.15629	1.05949	0.79779
226509821	uncharacterized protein LOC100273382 [Zea mays]	140.891	46.73	3	1	12	51	2	2	2	2	2	2	2	2	2	0.955611	2.0028	3.27134	10.3772	0.890744	5.61537	5.26715	12.0751	0.237637	0.955367	0.96775	0.894458	1.05493	1.05065	0.980607	0.994603	1.0552	1.03489	0.939192	1.02873	1.02823
162463474	myosin1 [Zea mays]	140.884	22.17	2	24	31	35	23	23	23	23	23	23	23	23	23	5.16751	5.42331	4.7425	5.48435	4.94201	5.5571	2.5944	5.31811	9.02706	1.09691	1.02196	1.04767	1.02642	0.982758	1.03249	0.958102	0.977478	0.946537	1.05551	1.01389	0.960705
162463092	adenylosuccinate synthetase, chloroplastic precursor [Zea mays]	140.549	43.8	1	16	19	32	17	17	17	17	17	17	17	17	17	5.73384	4.00254	3.59068	10.8062	5.78862	6.73571	9.87821	3.64582	4.17989	1.04868	0.989645	1.04123	0.976483	0.953444	0.983621	1.04364	0.999203	1.00059	1.02652	0.971183	1.01448
670357925	PREDICTED: uncharacterized protein LOC100191891 isoform X1 [Zea mays]	140.539	39.9	4	23	23	39	25	25	25	25	25	25	25	25	25	8.48233	6.53229	5.75928	4.13098	4.63645	6.32925	9.03763	6.35837	6.39832	0.985687	0.994592	1.01262	0.982715	0.993114	0.981292	1.01381	1.01709	1.00607	0.997634	0.985707	1.01232
293332671	hypothetical protein [Zea mays]	140.408	61.65	1	1	13	35	2	2	2	2	2	2	2	2	2	1.86868	4.28368	1.88435	5.51857	5.7436	4.21349	1.54924	4.03014	0.755359	1.0424	0.977346	1.00202	0.941511	0.996158	1.04951	1.00294	0.995369	0.988467	1.00726	0.995726	0.995593
212721342	uncharacterized protein LOC100193830 [Zea mays]	140.362	48.87	5	3	9	47	3	3	3	3	3	3	3	3	3	6.47466	6.9858	0.0784928	21.6446	8.94225	14.7735	5.09671	15.6459	3.285	0.935107	0.867405	1.16242	0.572362	0.611371	0.562098	1.34117	1.55446	1.56145	0.988311	0.581944	1.4857
226497542	hypothetical protein [Zea mays]	140.197	44.16	1	2	12	32	3	3	3	3	3	3	3	3	3	2.59127	9.8396	10.7757	12.8538	44.908	6.19127	16.8073	22.5256	29.161	1.17388	1.06356	1.11358	0.867971	0.829368	0.979597	0.955094	1.0472	1.14906	1.11701	0.892312	1.05045
11467199	ATP synthase CF1 beta subunit (chloroplast) [Zea mays]	140.072	46.59	1	16	17	35	15	15	15	15	15	15	15	15	15	5.01283	2.44293	5.92352	12.008	6.70787	4.86625	9.37511	3.45777	4.77485	1.08838	0.984797	1.19628	0.917635	0.89533	0.912081	1.08074	0.954951	1.1008	1.08982	0.908349	1.04549
670435339	PREDICTED: uncharacterized protein LOC100272743 isoform X1 [Zea mays]	140.026	60.24	4	9	16	39	10	10	10	10	10	10	10	10	10	12.021	14.0205	3.30884	10.471	5.20105	17.812	33.1043	24.6091	12.2288	0.988726	1.0428	1.04118	1.1187	1.09143	1.07292	0.808139	0.841923	0.936615	1.02423	1.09435	0.862226
620597347	asparagine synthetase [glutamine-hydrolyzing] [Zea mays]	139.878	32.66	9	17	18	36	26	26	26	26	26	26	26	26	26	9.66787	8.78163	9.73027	10.4605	5.32219	5.14656	11.3266	10.078	12.8898	0.951765	0.975989	0.965915	1.00915	1.00892	1.06249	0.933641	0.992601	1.0108	0.964556	1.02685	0.979014
670429095	PREDICTED: 60S acidic ribosomal protein P2A isoform X1 [Zea mays]	139.638	45.54	5	1	3	36	1	1	1	1	1	1	1	1	1										0.87944	1.01959	0.724028	1.06965	0.919503	1.00474	1.16146	1.16814	1.03206	0.874353	0.997965	1.12056
821324898	probable histone deacetylase 19 [Zea mays]	139.594	38.43	1	24	24	34	26	26	26	26	26	26	26	26	26	11.0066	8.01925	7.32507	11.4495	8.86905	8.21994	14.623	9.98605	14.1378	1.02939	1.04089	1.03298	1.01801	0.957644	1.00537	1.0018	0.993333	0.955514	1.03442	0.993674	0.98355
670361335	PREDICTED: uncharacterized protein LOC100502300 isoform X1 [Zea mays]	139.502	19.38	3	23	23	35	28	28	28	28	28	28	28	28	28	6.80451	7.26395	5.64636	5.96574	4.59243	2.60392	7.2106	7.42906	7.92132	1.08983	1.08615	0.981411	1.06063	1.06081	1.07385	0.89233	0.87726	0.880576	1.05246	1.0651	0.883389
219362683	26S proteasome non-ATPase regulatory subunit 14 [Zea mays]	139.414	32.25	2	11	11	37	36	36	36	36	36	36	36	36	36	3463.72	6.01155	9.69407	7.5939	7.39338	7.84387	9.28914	6.59785	9.90175	0.00897844	1.04722	1.02868	1.0291	1.00972	1.053	1.06408	1.04939	1.10434	0.694959	1.0306	1.0726
226509807	3-isopropylmalate dehydrogenase [Zea mays]	139.287	46.58	4	2	15	35	7	7	7	7	7	7	7	7	7	13.0073	17.951	33.3723	19.6551	24.3329	12.1433	10.8795	24.3012	32.2567	0.962926	0.879592	0.941509	0.838759	0.812775	0.96405	1.12086	1.19183	1.33398	0.928009	0.871861	1.21555
670361285	PREDICTED: uncharacterized protein LOC100501766 isoform X1 [Zea mays]	139.179	43.7	2	16	19	31	13	13	13	13	13	13	13	13	13	8.96968	10.5832	14.8254	10.9556	10.4708	11.6775	4.20913	10.8908	12.6575	0.893926	0.918007	0.845428	0.959027	0.951472	0.974362	1.11525	1.1239	1.14403	0.885787	0.96162	1.12773
226503497	uncharacterized LOC100279268 [Zea mays]	139.075	25.42	1	2	10	36	1	1	1	1	1	1	1	1	1										0.828029	0.991068	1.11906	1.03799	0.988241	0.899908	1.06703	1.09703	0.9713	0.979387	0.975379	1.04512
670432850	PREDICTED: AP-4 complex subunit epsilon-like [Zea mays]	139.007	22.82	1	7	22	33	8	8	8	8	8	8	8	8	8	10.0414	7.84448	6.95031	12.5369	12.4912	13.5785	15.5794	8.5308	11.861	0.985644	0.985515	1.03913	1.03931	0.990144	1.03298	0.962872	0.937136	0.956014	1.00343	1.02081	0.952007
670389897	PREDICTED: myosin-2 heavy chain-like isoform X2 [Zea mays]	138.942	19.75	2	26	29	38	25	25	25	25	25	25	25	25	25	7.92985	5.27728	6.59378	6.30701	4.44695	4.37069	6.47764	5.57364	7.82467	0.959947	0.991016	0.958474	1.12268	1.06634	1.04812	0.971392	0.94181	0.914845	0.969812	1.07904	0.942682
670429397	PREDICTED: paired amphipathic helix protein Sin3-like 4 isoform X2 [Zea mays]	138.837	17.05	6	3	25	37	3	3	3	3	3	3	3	3	3	18.2687	3.50728	6.44971	5.80241	6.32872	8.91638	2.98759	7.81574	11.1349	0.935104	0.981852	1.06933	1.10746	1.04757	1.07102	0.944951	0.905084	0.944235	0.995428	1.07535	0.931424
670383322	PREDICTED: uncharacterized protein LOC100273771 isoform X2 [Zea mays]	138.835	20.93	9	23	24	40	27	27	27	27	27	27	27	27	27	6.08828	9.42578	8.7759	8.33626	4.36257	5.20642	7.2527	4.7824	11.5759	1.03122	0.983312	1.01158	1.10587	1.03362	1.06191	0.915077	0.933396	0.935612	1.0087	1.06713	0.928028
670428213	PREDICTED: LOC100280514 isoform X8 [Zea mays]	138.801	40.57	11	3	21	33	2	2	2	2	2	2	2	2	2	1.03454	1.05382	2.17819	24.6741	5.91962	6.00315	1.00422	1.96484	1.70269	0.936235	0.951971	1.01956	0.269222	0.323566	0.299248	1.71698	1.89322	1.87364	0.969257	0.297345	1.82794
670412313	PREDICTED: uncharacterized protein LOC100191898 isoform X1 [Zea mays]	138.682	27.5	2	24	29	35	25	25	25	25	25	25	25	25	25	6.61757	7.34412	7.2802	11.4001	7.17021	4.61904	7.34834	8.76716	9.64477	1.0871	1.06029	1.0665	1.00342	0.92284	0.931433	1.01218	0.998262	0.990533	1.0713	0.952565	1.00033
226530720	hypothetical protein [Zea mays]	138.676	46.33	1	21	21	36	30	30	30	30	30	30	30	30	30	7.52427	5.81403	4.87933	6.34236	4.82732	6.57634	7.09453	5.76114	6.0278	1.02799	1.06665	0.985331	1.02638	0.995359	1.00846	0.953497	1.00223	0.982231	1.02666	1.01007	0.979319
670409130	PREDICTED: uncharacterized protein LOC103627307 isoform X1 [Zea mays]	138.64	34.72	3	1	21	37	3	3	3	3	3	3	3	3	3	23.0845	23.0845	23.0845	23.0845	23.0845	23.0845	23.0845	1.1799	7.65862	0.0450602	0.0396191	0.0358319	0.0359862	0.0316939	0.0263044	0.0345494	4.64642	4.20368	0.0401704	0.0313282	2.96155
670367056	PREDICTED: protein fluG isoform X5 [Zea mays]	138.252	26.48	6	22	22	34	24	24	24	24	24	24	24	24	24	10.0178	6.04006	6.4254	8.81839	8.05913	6.86084	10.4354	12.3118	10.0659	0.992961	0.980289	1.00793	1.12505	1.12377	1.11827	0.822472	0.887164	0.853608	0.993728	1.12237	0.854414
670384432	PREDICTED: uncharacterized protein LOC100381399 isoform X1 [Zea mays]	138.184	40.43	2	18	18	39	30	30	30	30	30	30	30	30	30	8.48286	7.78472	7.82756	7.19676	5.8948	8.08583	6.1513	9.22199	8.84292	0.971099	0.991029	1.00743	1.03052	0.994586	0.99169	1.01482	1.01947	1.02045	0.989852	1.0056	1.01825
670420024	PREDICTED: uncharacterized protein LOC100191942 isoform X1 [Zea mays]	138.096	34.09	2	19	19	33	20	20	20	20	20	20	20	20	20	8.26557	6.53387	7.02993	7.36578	3.40709	5.05208	5.67117	8.58664	4.63261	1.00956	0.998287	1.02902	0.994329	0.948215	0.986319	1.01091	0.991989	1.02622	1.01229	0.976288	1.00971
670374577	PREDICTED: K(+) efflux antiporter 2, chloroplastic-like [Zea mays]	138.045	21.05	1	21	25	37	24	24	24	24	24	24	24	24	24	6.526	7.66452	7.24111	7.19845	7.37359	7.44233	6.11279	6.3884	7.69979	1.00372	0.980787	1.03432	1.00383	0.946327	0.95904	1.05021	1.02023	1.02028	1.00627	0.969731	1.03024
226492597	uncharacterized LOC100272710 [Zea mays]	137.993	62.96	4	3	15	44	6	6	6	6	6	6	6	6	6	2.42986	5.16949	3.26038	6.55633	7.18891	7.36587	8.65291	9.23846	10.6725	1.03356	1.05372	0.996774	1.00134	0.975389	1.02356	0.956957	0.942243	0.951704	1.02802	1.00009	0.950301
162460362	fructokinase-1 [Zea mays]	137.991	45.2	1	4	13	34	11	11	11	11	11	11	11	11	11	11.9551	9.90088	8.31652	4.08846	3.60216	8.14964	5.90569	2.76333	4.03837	0.993321	0.892723	0.937711	1.00611	0.992177	1.08419	0.985547	0.972449	1.01433	0.941252	1.02749	0.990774
226494433	RNA-binding protein 25 [Zea mays]	137.958	41.64	1	1	15	38	6	6	6	6	6	6	6	6	6	8.94496	5.03434	3.92114	4.20609	8.31732	7.08831	33.269	23.577	30.2846	0.862626	0.982588	0.776494	1.66915	1.49774	1.57548	0.475167	0.460819	0.398177	0.873903	1.58079	0.444721
670431738	PREDICTED: kinesin-4 isoform X1 [Zea mays]	137.623	24.23	4	10	24	35	12	12	12	12	12	12	12	12	12	6.26385	9.33211	5.55602	6.57377	7.31354	9.14724	8.49174	11.3125	14.9279	0.9165	0.963519	0.981956	1.16422	1.11459	1.1601	0.859561	0.836426	0.837817	0.953992	1.1463	0.844601
212723418	uncharacterized protein LOC100193158 [Zea mays]	137.588	59.72	5	2	13	41	2	2	2	2	2	2	2	2	2	2.72065	12.5954	0.805068	0.119538	4.364	0.720714	5.44347	3.64761	0.202365	1.10806	1.13865	0.996114	1.00133	0.982164	1.03151	0.876599	0.957073	0.944433	1.08094	1.005	0.926035
293334399	hypothetical protein [Zea mays]	137.588	31.98	6	21	22	34	24	24	24	24	24	24	24	24	24	6.32129	5.90138	8.34567	5.34154	2.87437	3.70495	5.76381	4.66864	5.58134	1.04884	0.978866	0.993831	1.04423	1.0066	1.01509	0.970643	0.956112	0.976023	1.00718	1.02197	0.967593
226508704	elongation factor Tu [Zea mays]	137.512	44.3	1	7	16	29	4	4	4	4	4	4	4	4	4	24.8498	3.13912	5.6501	3.9235	1.20026	3.58709	16.6872	2.42996	3.91514	0.942355	0.991284	1.0412	0.966899	1.05718	1.0773	0.921839	1.0765	1.0626	0.991612	1.03379	1.02031
670436443	PREDICTED: putative coatomer beta subunit family protein isoform X2 [Zea mays]	137.467	23.15	5	1	18	33	1	1	1	1	1	1	1	1	1										0.922724	1.06185	0.820878	0.33966	0.346206	0.341629	1.83594	1.77616	1.83603	0.93515	0.342498	1.81604
226504402	LOC100283015 [Zea mays]	137.35	40.47	1	20	20	37	29	29	29	29	29	29	29	29	29	11.5065	4.62637	7.41061	8.99748	8.56766	5.10961	5.18444	3.53371	6.1279	0.975543	0.994961	0.981118	0.948926	0.944438	1.00028	1.03013	1.04889	1.07185	0.983874	0.964548	1.05029
226499176	elongation factor 1-beta [Zea mays]	137.258	38.81	1	6	7	33	17	17	17	17	17	17	17	17	17	15.5097	13.0725	20.3645	11.0899	15.9676	16.611	18.3243	6.4365	18.1725	0.980438	0.971666	0.876622	0.916879	0.964495	1.0697	1.07271	1.03288	1.17688	0.942909	0.983691	1.09416
226496401	LOC100282762 [Zea mays]	137.224	32.59	2	7	8	28	17	17	17	17	17	17	17	17	17	8.59449	5.35275	5.32231	5.37883	8.11654	9.98475	10.843	7.72022	6.88128	1.02628	0.999609	1.07778	0.96191	0.977192	0.948987	1.01665	0.997051	1.00106	1.03456	0.962696	1.00492
670373832	PREDICTED: uncharacterized protein LOC100381583 isoform X1 [Zea mays]	137.116	21.43	2	19	25	37	16	16	16	16	16	16	16	16	16	6.32065	6.90091	5.25447	6.22274	6.00113	5.91552	6.37794	4.41576	5.96683	0.980154	1.00577	1.01256	0.9966	0.97124	0.981624	1.03866	1.03365	0.978766	0.999496	0.983154	1.01703
670412574	PREDICTED: uncharacterized protein LOC100216679 isoform X1 [Zea mays]	136.981	34.53	1	19	29	36	18	18	18	18	18	18	18	18	18	3.72949	9.60079	6.47924	5.89936	6.24342	6.27767	11.6367	11.3291	12.859	1.05479	1.10112	1.04814	1.08371	1.0177	0.989023	0.889565	0.859111	0.907009	1.06802	1.03015	0.885228
212275666	uncharacterized LOC100191993 [Zea mays]	136.968	48.84	4	5	14	36	14	14	14	14	14	14	14	14	14	7.30072	8.75077	2.30158	5.34654	4.42863	4.51969	7.30705	6.59107	4.71143	0.951918	0.933156	1.03238	0.926695	0.909251	0.960344	1.08897	1.06706	1.05076	0.972486	0.932097	1.06893
363543477	malate dehydrogenase [Zea mays]	136.941	49.75	2	6	16	29	5	5	5	5	5	5	5	5	5	6.96081	6.77443	9.01162	13.4649	3.86965	9.18399	1.28544	1.57348	9.97008	0.985475	0.996898	1.00356	0.990394	0.965219	0.956334	1.04176	1.03287	1.05457	0.99531	0.970649	1.04306
670374210	PREDICTED: uncharacterized protein LOC100384159 isoform X1 [Zea mays]	136.691	25	3	9	21	32	7	7	7	7	7	7	7	7	7	3.81907	7.01666	3.44084	4.11889	2.99621	4.12178	9.57315	4.35517	5.51501	1.23818	1.1132	1.11954	1.17087	1.02458	1.09371	0.813602	0.797274	0.80967	1.15697	1.09639	0.806849
212275227	uncharacterized protein LOC100191520 [Zea mays]	136.628	41.51	2	5	20	34	1	1	1	1	1	1	1	1	1										1.12953	1.13347	1.06767	0.955148	0.91214	0.96774	0.932221	0.950801	1.03287	1.11022	0.945009	0.971963
226493078	DAG protein [Zea mays]	136.611	25.95	2	10	10	42	41	41	41	41	41	41	41	41	41	13.478	8.0582	9.27484	8.21156	5.03174	7.15857	6.24964	6.86947	7.87126	0.910426	0.961693	1.06284	1.04001	1.01538	0.996561	1.06781	0.998872	1.01295	0.978321	1.01732	1.02654
670373478	PREDICTED: dihydrolipoyllysine-residue succinyltransferase component of 2-oxoglutarate dehydrogenase complex isoform X1 [Zea mays]	136.573	29.66	2	2	13	36	2	2	2	2	2	2	2	2	2	3.29788e+06	2.22193e+06	5.72822e+06	2.69515e+06	4.94393e+06	58.4982	51.7534	65.5472	60.0293	0.0545088	0.0451828	0.046983	0.042246	0.0406819	1.36629	1.47612	1.40689	1.58504	0.0488915	0.483072	1.48935
293336227	hypothetical protein [Zea mays]	136.555	31.13	2	21	21	35	26	26	26	26	26	26	26	26	26	7.42177	6.9822	7.99662	6.24466	4.2424	5.39054	5.73439	4.25806	7.2909	0.91258	0.943364	0.989231	1.02193	1.01106	1.01161	1.01232	1.06516	1.01831	0.948392	1.01487	1.03193
226509595	LOC100283381 [Zea mays]	136.529	43.29	1	20	20	34	28	28	28	28	28	28	28	28	28	8.69388	8.53184	7.23482	8.36502	9.21713	10.7383	6.072	7.71705	11.5358	0.933462	0.953112	1.04459	0.955638	0.96902	0.979186	1.06006	1.06514	1.09104	0.977053	0.967948	1.07208
670409243	PREDICTED: probable glycerophosphoryl diester phosphodiesterase 2 [Zea mays]	136.465	23.47	1	11	16	32	12	12	12	12	12	12	12	12	12	3.96381	6.81423	9.12731	6.24072	8.7589	4.7614	4.09172	2.82059	7.09803	1.04891	1.00031	1.08532	0.918574	0.871797	0.891934	1.07117	1.06268	1.09364	1.04484	0.894102	1.07583
670358240	PREDICTED: uncharacterized protein LOC100193713 isoform X3 [Zea mays]	136.422	39.39	6	21	25	36	19	19	19	19	19	19	19	19	19	8.30507	9.98104	5.47579	4.43497	5.66335	7.23114	7.30701	7.16435	12.4667	0.952162	0.991417	1.02048	1.03574	1.04048	0.989123	0.947848	0.999385	0.962162	0.988019	1.02178	0.969798
363543145	6-phosphogluconate dehydrogenase, decarboxylating [Zea mays]	136.394	30.77	1	10	13	33	13	13	13	13	13	13	13	13	13	9.9599	5.95625	9.79725	3.08973	4.28509	6.53161	10.2893	9.76882	9.08638	1.06041	1.05824	1.00515	0.940937	0.986483	1.00263	1.00426	1.01565	1.01518	1.04126	0.976684	1.0117
226510006	14-3-3-like protein A [Zea mays]	136.368	45.17	5	6	11	40	5	5	5	5	5	5	5	5	5	9.00338	7.2841	4.74843	14.093	2.24802	5.77291	9.18123	9.30841	10.2996	0.915221	0.919477	0.800878	0.876674	1.10436	1.02681	1.08999	1.15606	1.12636	0.878526	1.00262	1.12414
226530488	uncharacterized LOC100280296 [Zea mays]	136.365	55.95	2	17	19	34	13	13	13	13	13	13	13	13	13	9.79229	7.15577	10.3261	5.62449	3.09236	5.19924	4.42114	5.50702	4.58106	1.01752	0.971109	0.984604	1.02795	0.958884	0.976812	1.0023	0.980283	0.999764	0.991079	0.987881	0.994117
226496067	dolichyl-diphosphooligosaccharide--protein glycosyltransferase 67 kDasubunit precursor [Zea mays]	136.357	25.36	1	19	20	41	31	31	31	31	31	31	31	31	31	8.09538	6.54502	6.83338	6.5502	4.45529	4.95291	6.2987	5.43886	5.07591	1.07058	0.999347	1.08288	0.99295	0.99236	0.96475	0.977091	0.9841	0.977442	1.05094	0.983354	0.979544
659928151	60S ribosomal protein L13a [Zea mays]	136.346	58.25	1	5	15	41	10	10	10	10	10	10	10	10	10	15.7636	4.63104	15.7473	7.80637	4.62924	2.56346	8.58438	3.22809	12.2421	0.744548	1.05	0.858999	0.951214	1.18836	0.94206	1.11813	1.08724	1.02703	0.884515	1.02721	1.07747
670398573	PREDICTED: probable LRR receptor-like serine/threonine-protein kinase At1g67720 [Zea mays]	136.342	25.6	2	20	21	34	27	27	27	27	27	27	27	27	27	5.60826	7.60204	6.19705	6.3244	6.31963	6.56614	6.82795	6.31871	6.4236	1.0515	1.01117	1.04221	1.01759	0.941834	1.00249	0.993607	0.978369	0.990008	1.03496	0.987304	0.987328
212723338	eukaryotic initiation factor 5C CG2922-PF, isoform F isoform 1 [Zea mays]	136.337	33.82	1	3	14	35	4	4	4	4	4	4	4	4	4	8.39133	8.35245	0.342618	1.6132	7.07734	2.66865	1.72459	2.47522	2.43435	1.06332	1.02076	0.96424	0.914178	0.915849	0.958804	1.08595	1.01959	1.06132	1.01611	0.929611	1.05562
670431330	PREDICTED: probable manganese-transporting ATPase PDR2 [Zea mays]	136.208	22.89	2	27	27	37	29	29	29	29	29	29	29	29	29	8.34273	7.51093	5.97037	6.77954	6.10789	5.76547	6.57457	6.04385	10.3472	1.03466	1.02837	1.01257	1.01338	0.978934	1.00196	0.964748	0.984794	0.972878	1.0252	0.998094	0.97414
226504174	heterogeneous nuclear ribonucleoprotein A3-like protein 2 [Zea mays]	136.178	27.96	2	5	10	33	10	10	10	10	10	10	10	10	10	16.1401	11.3685	10.6393	8.63331	8.25048	18.2443	4.70657	11.7277	15.0187	0.97074	0.928114	0.965941	0.844419	0.885488	0.930624	1.14057	1.15878	1.23935	0.954932	0.886844	1.17956
930697432	eukaryotic translation initiation factor 4B [Zea mays]	135.887	43.22	1	11	20	40	20	20	20	20	20	20	20	20	20	5.20181	6.85781	9.21509	5.59021	5.76033	6.99723	4.99469	6.21878	8.25346	0.957655	1.02452	1.03157	1.01927	1.03664	0.978389	1.00406	0.982746	1.00006	1.00458	1.01144	0.995622
363543469	co-chaperone protein SBA1 [Zea mays]	135.635	24.75	1	1	8	48	2	2	2	2	2	2	2	2	2	2.23204	5.27804	15.7599	6.67164	4.25064	4.86924	15.6166	7.44054	10.4152	1.06432	0.855057	1.02872	1.03762	1.0368	0.952975	0.994935	0.992738	1.04483	0.982699	1.00913	1.01083
226529628	LOC100282883 [Zea mays]	135.629	42.38	1	10	10	30	15	15	15	15	15	15	15	15	15	9.00975	6.18724	5.57151	5.8336	8.60981	4.93917	8.25062	3.92883	4.93123	0.978458	0.98385	0.957772	0.997725	0.960541	0.991891	1.033	1.08676	1.05304	0.97336	0.983386	1.0576
212723074	40S ribosomal protein S7 isoform 1 [Zea mays]	135.627	48.44	4	5	10	39	10	10	10	10	10	10	10	10	10	12.5989	5.6667	10.9631	7.10242	11.5522	4.73921	10.607	14.6125	14.2916	0.943869	1.03334	0.938727	0.860161	0.992077	0.965165	1.00844	1.03398	1.0879	0.97198	0.939134	1.04344
670375193	PREDICTED: calcium-transporting ATPase 8, plasma membrane-type-like [Zea mays]	135.364	20.28	2	10	25	40	10	10	10	10	10	10	10	10	10	6.53003	9.41778	11.3176	6.45322	4.49967	2.9695	6.54479	7.03044	4.4612	1.0661	1.03046	1.01745	1.00177	0.959817	0.993813	0.969726	1.01253	0.997351	1.03801	0.985134	0.993202
926459547	LOC100282745 [Zea mays]	135.333	40.44	2	6	14	34	17	17	17	17	17	17	17	17	17	8.11422	7.74746	6.93008	2.8782	5.38819	4.13059	9.58687	5.80196	5.42256	1.03487	0.988377	1.01616	1.02404	1.03373	1.07594	0.933587	0.976377	0.911796	1.01314	1.04457	0.940587
226503938	60S ribosomal protein L32 [Zea mays]	135.133	46.62	2	2	6	32	2	2	2	2	2	2	2	2	2	9.91499	0.107415	3.65984	7.71011	3.86587	0.487988	7.81869	5.73754	9.01724	0.887632	0.96303	0.996476	1.06125	1.04268	1.03946	0.986545	0.998481	0.980402	0.949046	1.0478	0.988476
226491267	uncharacterized protein LOC100273121 precursor [Zea mays]	135.095	28.19	1	11	12	30	10	10	10	10	10	10	10	10	10	2.46603	5.39893	7.18695	2.74359	7.2637	3.89152	3.81255	3.2055	6.47622	1.0267	0.909587	1.01286	0.964656	0.94693	0.947395	1.06687	1.06786	1.07038	0.983049	0.952994	1.06837
226507078	LOC100280512 [Zea mays]	135.043	37.71	1	4	20	34	5	5	5	5	5	5	5	5	5	4.0395	2.14133	7.83413	4.51525	11.5183	2.68207	3.67766	5.72766	5.61921	1.00436	0.96492	0.91926	0.997128	0.989494	1.04394	0.96184	1.04186	0.982711	0.962846	1.01019	0.995472
670441526	PREDICTED: patellin-4-like [Zea mays]	134.998	41.48	1	2	16	34	1	1	1	1	1	1	1	1	1										1.02506	1.1373	0.757328	1.12814	1.08944	1.14235	0.91665	0.914842	0.855464	0.973229	1.11997	0.895652
308044223	uncharacterized protein LOC100502497 [Zea mays]	134.99	54.67	2	3	13	48	3	3	3	3	3	3	3	3	3	12.7727	1.02932	3.45299	10.8509	5.89941	13.8317	5.56893	16.4071	0.305955	1.05881	0.966884	0.945857	0.858412	0.952263	0.967764	1.11031	1.09608	1.14904	0.990518	0.926146	1.11847
670367324	PREDICTED: uncharacterized protein LOC103643638 [Zea mays]	134.861	23.86	1	35	35	42	37	37	37	37	37	37	37	37	37	9.68136	5.8262	7.64158	8.48791	9.05078	3.80231	5.2049	5.74675	6.72149	1.15669	1.04903	1.08996	1.00354	0.905156	0.935393	0.984963	0.981767	0.977644	1.09856	0.948031	0.981458
162459706	1,4-alpha-glucan-branching enzyme 2, chloroplastic/amyloplastic precursor [Zea mays]	134.814	30.41	25	14	24	39	12	12	12	12	12	12	12	12	12	7.93329	12.0514	10.1179	4.51563	6.33709	3.70727	3.50915	4.39178	4.0571	0.826366	0.869393	1.01061	1.08709	1.01723	1.05356	1.04906	0.997521	1.04216	0.902124	1.05263	1.02958
670428250	PREDICTED: 60S ribosomal protein L28 isoform X1 [Zea mays]	134.806	58.9	1	1	12	39	1	1	1	1	1	1	1	1	1										0.934692	0.84829	1.04069	0.363734	0.386228	0.399298	1.73352	1.6386	1.91267	0.941224	0.383087	1.7616
293335567	uncharacterized LOC100383343 [Zea mays]	134.793	36.26	2	4	14	28	4	4	4	4	4	4	4	4	4	2.24636	7.51435	23.0216	9.24423	6.98981	4.48936	2.03305	4.0901	4.94271	1.03314	1.08019	0.877746	1.02468	0.995051	1.05929	0.950482	0.980563	1.0221	0.997026	1.02634	0.98438
226496737	LOC100285420 [Zea mays]	134.758	32.58	1	7	20	34	9	9	9	9	9	9	9	9	9	5.47505	2.34004	5.52707	4.24197	3.99921	7.22464	4.47606	3.50716	4.17859	1.00353	1.01139	1.06084	0.968	0.981914	1.00476	1.01708	0.995417	1.00896	1.02525	0.98489	1.00715
293336623	phytochromeB2 [Zea mays]	134.647	21.78	2	1	23	35	1	1	1	1	1	1	1	1	1										1.54855	1.28963	1.17749	1.18909	0.999984	1.06271	0.669617	0.671484	0.528303	1.33856	1.08393	0.623135
670410180	PREDICTED: uncharacterized protein LOC103627723 [Zea mays]	134.352	33.4	3	10	18	34	14	14	14	14	14	14	14	14	14	7.41021	7.35029	9.3181	6.90627	7.24135	5.16905	5.7706	6.22802	5.71287	0.984183	1.04019	0.989108	0.981064	0.989353	0.944103	1.07655	1.00653	1.00825	1.00449	0.971507	1.03044
162461179	CK2 protein kinase alpha 2 [Zea mays]	134.296	52.55	3	2	15	28	2	2	2	2	2	2	2	2	2	0.17928	6.15423	9.99959	15.4262	4.30955	1.83913	6.76057	9.51783	1.20552	1.02412	0.853738	0.837221	0.956997	0.957555	1.01805	1.09332	1.13333	1.10632	0.905026	0.977533	1.11099
670442985	PREDICTED: dihydrolipoyllysine-residue succinyltransferase component of 2-oxoglutarate dehydrogenase complex isoform X4 [Zea mays]	134.14	27.42	5	1	12	35	1	1	1	1	1	1	1	1	1										0.00111754	1.03484	1.18429	1.02622	1.05392	1.07838	1.05015	1.08637	1.26745	0.740084	1.05284	1.13465
293331941	uncharacterized protein LOC100383013 [Zea mays]	134.033	35.23	3	30	30	37	28	28	28	28	28	28	28	28	28	6.51557	5.46959	9.62428	7.2267	5.40061	6.00593	6.91119	7.39776	4.96073	1.04526	1.03299	1.10224	1.06737	0.96792	1.00293	0.998492	0.951897	0.958847	1.06016	1.01274	0.969745
840088348	glutathione transferase11 [Zea mays]	133.921	43.61	1	10	12	31	17	17	17	17	17	17	17	17	17	8.82448	6.88056	4.64337	12.7602	6.54659	14.2804	14.3657	10.4212	7.76417	1.10361	1.01467	1.05317	0.796937	0.750354	0.748708	1.26879	1.16503	1.2077	1.05715	0.765333	1.21384
670360914	PREDICTED: uncharacterized protein LOC100383056 isoform X1 [Zea mays]	133.853	30.63	4	25	27	36	24	24	24	24	24	24	24	24	24	6.45827	5.11497	7.5146	5.7829	4.99927	4.17114	7.78859	5.38018	3.95196	0.913106	0.987096	0.994339	1.01705	1.01889	0.997148	1.02311	1.03956	1.00278	0.964847	1.01103	1.02182
226500738	uncharacterized protein LOC100279373 [Zea mays]	133.674	35.17	1	8	15	33	8	8	8	8	8	8	8	8	8	4.80826	11.0642	7.45905	3.9136	3.38859	6.91804	4.48257	7.45649	10.435	0.942208	0.946065	1.0284	1.00848	1.06703	1.03194	1.00666	0.896173	0.955205	0.972224	1.03582	0.95268
661250918	60S ribosomal protein L27a-3 [Zea mays]	133.56	45.52	1	1	7	47	9	9	9	9	9	9	9	9	9	11.4516	10.5132	3.90536	7.99244	2.83305	11.8507	2.77449	6.97816	4.08106	1.11011	1.03072	1.03268	0.924187	0.939895	0.829627	1.06174	1.03631	1.14242	1.05784	0.897903	1.08016
219363491	uncharacterized protein LOC100216710 [Zea mays]	133.526	35.55	1	1	14	29	2	2	2	2	2	2	2	2	2	4.23196	1.86291	6.40287	3.82232	9.69885	4.38463	2.84647	1.53602	10.3187	0.978919	1.03584	1.02252	0.997345	1.01331	1.01023	1.00618	1.02677	0.896517	1.01243	1.00696	0.97649
226506764	LOC100284080 [Zea mays]	133.385	40.79	1	11	18	36	19	19	19	19	19	19	19	19	19	9.89865	9.15099	7.94892	9.85101	7.20429	10.4619	12.0238	12.3407	17.4824	1.05192	1.07297	0.888941	1.00971	1.08835	1.14671	0.879716	0.931668	0.895978	1.00461	1.08159	0.902454
670444468	PREDICTED: pre-mRNA-processing factor 6-like [Zea mays]	133.112	28.14	1	28	28	38	35	35	35	35	35	35	35	35	35	4.77081	7.51843	5.9178	7.06049	5.88697	5.69172	7.03415	7.77089	8.5892	1.00009	1.05441	0.980636	0.97189	0.995954	0.982908	0.997201	1.03759	0.985234	1.01171	0.983584	1.00667
226503653	uncharacterized protein LOC100279780 [Zea mays]	133.096	26.92	1	13	20	34	11	11	11	11	11	11	11	11	11	3.92052	4.88543	7.51456	10.6459	6.23406	9.71744	11.142	7.32465	9.16298	1.09039	1.08125	1.03243	1.16318	1.10885	1.13462	0.829353	0.849674	0.777076	1.06802	1.13555	0.818701
670388839	PREDICTED: TBC1 domain family member 8B-like isoform X2 [Zea mays]	133.092	30.32	2	18	21	32	22	22	22	22	22	22	22	22	22	12.1874	10.6621	6.41936	8.55947	5.31966	7.5449	10.3403	9.52219	9.50461	0.997478	0.997287	0.995815	1.05289	1.0357	1.01566	0.971336	0.938176	0.908398	0.99686	1.03475	0.939303
670432794	PREDICTED: uncharacterized protein LOC103636339 isoform X2 [Zea mays]	133.09	24.19	4	20	32	39	17	17	17	17	17	17	17	17	17	10.3535	5.24112	5.08366	8.05037	6.756	6.83744	3.62964	4.91428	9.38992	1.01965	1.04021	1.0403	1.00431	1.01701	0.9521	0.975071	0.992059	0.976925	1.03339	0.991141	0.981352
226503641	USP family protein [Zea mays]	133.076	41.76	2	4	8	36	3	3	3	3	3	3	3	3	3	10.0161	6.24853	7.01616	2.14983	5.02132	4.3309	4.45013	0.848332	6.52124	0.999555	1.03142	1.01453	1.12037	1.09387	1.03007	0.967195	0.937142	0.868655	1.01517	1.08144	0.92433
670428137	PREDICTED: uncharacterized protein LOC100279900 isoform X1 [Zea mays]	133.034	35.69	3	7	26	34	7	7	7	7	7	7	7	7	7	5.45493	6.75839	20.9837	8.57721	8.18793	6.90768	7.28735	12.2072	8.65333	0.982775	1.03172	1.01302	0.892534	0.890957	0.906192	1.15917	1.04666	1.08382	1.00917	0.896561	1.09655
670386761	PREDICTED: uncharacterized protein LOC103650196 [Zea mays]	133.015	26.39	2	22	22	33	22	22	22	22	22	22	22	22	22	8.75042	5.66437	7.81829	4.95766	4.03823	4.30109	10.0181	5.31783	7.3078	0.947945	0.986828	0.968472	1.12808	1.08118	1.07047	0.919169	0.954548	0.924634	0.967748	1.09324	0.932784
226509164	PUR ALPHA-1 [Zea mays]	132.967	41.18	1	1	11	30	1	1	1	1	1	1	1	1	1										0.998603	1.0264	1.04782	0.984578	0.97838	0.924951	1.01393	1.0227	1.0459	1.02428	0.962636	1.02751
212276236	uncharacterized protein LOC100191488 [Zea mays]	132.94	28.86	3	22	22	39	38	38	38	38	38	38	38	38	38	7.27238	7.33319	7.14493	5.34358	7.09055	4.67404	8.031	4.54859	6.45474	1.01243	0.980807	1.02221	1.04752	0.977641	0.999534	1.03086	0.984878	1.0019	1.00515	1.00823	1.00588
670397875	PREDICTED: LOW QUALITY PROTEIN: heat shock 70 kDa protein 17-like [Zea mays]	132.907	26.26	1	3	20	35	4	4	4	4	4	4	4	4	4	9.43952	1.89697	2.96654	6.08123	3.67699	5.11458	4.12703	4.64876	9.5668	0.835866	0.846399	1.05387	1.09212	1.06823	1.09805	0.952254	0.959497	0.936213	0.912046	1.08613	0.949321
670373774	PREDICTED: uncharacterized protein LOC100304442 isoform X1 [Zea mays]	132.842	26.84	3	1	30	41	1	1	1	1	1	1	1	1	1										1.11009	1.07553	1.01033	1.20521	1.11595	1.07394	0.847079	0.812575	0.753367	1.06532	1.1317	0.804341
226499280	membrane steroid-binding protein 1 [Zea mays]	132.704	55.17	1	7	10	33	11	11	11	11	11	11	11	11	11	8.66571	5.94503	7.50863	5.01922	7.12136	7.06359	9.06101	11.5495	9.38602	1.02096	1.03073	1.00271	0.962949	1.02111	0.941025	0.954638	1.00523	1.04022	1.01813	0.975028	1.00003
670371946	PREDICTED: uncharacterized protein LOC100194158 isoform X1 [Zea mays]	132.675	22.59	3	20	20	34	30	30	30	30	30	30	30	30	30	4.32345	4.07212	5.64126	5.97924	6.37249	4.59996	6.11809	7.49762	5.81063	1.01689	0.978168	1.04028	0.998014	0.998918	1.01734	0.965605	0.987668	1.00015	1.01178	1.00476	0.984474
308081809	uncharacterized LOC100502178 [Zea mays]	132.633	45.82	1	4	13	32	8	8	8	8	8	8	8	8	8	3.74787	5.80749	4.66713	5.47897	5.03786	9.05661	4.86133	5.17465	6.41086	0.991746	1.00498	0.962517	0.927181	0.957932	1.00282	1.00009	1.06971	1.05477	0.986414	0.962646	1.04152
162457728	aldo-keto reductase family 1, member B1 [Zea mays]	132.602	47.42	2	14	16	35	21	21	21	21	21	21	21	21	21	7.13915	6.55462	5.74115	4.85032	5.90909	6.53696	8.65391	8.74073	8.02255	1.02716	1.10097	0.898312	1.00019	1.09361	1.10556	0.90543	0.945248	0.915717	1.00881	1.06645	0.922132
293336711	hypothetical protein precursor [Zea mays]	132.6	21.28	1	10	10	30	13	13	13	13	13	13	13	13	13	14.8618	8.26087	5.68532	7.53941	4.27068	5.11055	5.67727	5.79864	10.6248	0.906503	0.933401	1.06648	0.927998	0.954388	0.957127	1.08644	0.980317	1.22165	0.968794	0.946504	1.09613
670415150	PREDICTED: protein argonaute 1B-like [Zea mays]	132.552	23.68	1	10	23	35	10	10	10	10	10	10	10	10	10	12.1402	8.37236	8.94356	13.3165	7.93499	13.8018	6.8877	15.1561	12.1417	1.00548	0.95647	0.980565	0.859477	0.904529	0.911607	1.04054	1.17457	1.17071	0.980838	0.891871	1.12861
226491123	outer mitochondrial membrane protein porin [Zea mays]	132.337	57.45	2	3	15	33	4	4	4	4	4	4	4	4	4	5.69523	8.2605	4.56396	9.84078	16.3791	9.59538	12.7921	9.38144	3.91704	1.0887	1.03367	1.11768	0.592574	0.663389	0.563271	1.34566	1.26285	1.41517	1.08001	0.606411	1.34123
670440163	PREDICTED: nuclear pore complex protein Nup155-like isoform X2 [Zea mays]	132.21	21.44	3	12	27	33	12	12	12	12	12	12	12	12	12	8.9434	7.80298	6.09311	13.4395	14.0248	13.1911	30.8081	24.5984	32.9163	1.03653	1.06388	0.998032	1.24178	1.21494	1.17109	0.663229	0.728007	0.65793	1.03281	1.20927	0.683055
226507862	calcium-dependent protein kinase, isoform 2 [Zea mays]	131.989	37.55	3	10	19	32	8	8	8	8	8	8	8	8	8	2.99684	13.0612	3.36131	6.32251	9.67631	6.52004	8.24184	5.16691	8.68457	1.03422	1.01116	0.894861	0.891839	0.938208	0.980342	1.01829	1.13642	1.10573	0.980082	0.936796	1.08681
670439016	PREDICTED: uncharacterized protein LOC103638912 isoform X2 [Zea mays]	131.721	7.32	2	31	31	37	35	35	35	35	35	35	35	35	35	7.44372	6.27093	8.92727	10.735	9.52347	8.98764	6.80163	5.87645	6.41555	1.06889	1.09636	1.09782	0.917564	0.856432	0.840785	1.05895	1.10192	1.08905	1.08769	0.871594	1.0833
162461782	methyl binding domain106 [Zea mays]	131.536	41.82	1	11	13	27	10	10	10	10	10	10	10	10	10	19.348	10.2347	8.927	10.5413	9.4702	14.5376	5.84732	8.0768	4.46053	0.878477	1.04455	1.11138	0.98983	0.938589	0.883698	1.10045	1.08976	1.01869	1.01147	0.937372	1.06963
226497180	uncharacterized protein LOC100279987 [Zea mays]	131.4	32.86	1	9	20	30	11	11	11	11	11	11	11	11	11	6.72426	3.74512	5.87947	8.30521	3.16731	3.35536	13.4249	4.68314	7.66086	1.00623	0.986731	0.973203	0.991126	0.995592	1.00012	1.03416	1.01474	0.978599	0.98872	0.995613	1.00916
670425201	PREDICTED: zinc-metallopeptidase, peroxisomal-like [Zea mays]	131.4	22.38	1	22	22	34	26	26	26	26	26	26	26	26	26	18.3255	10.1695	13.2561	10.0598	8.63029	8.02438	9.5665	9.85671	15.041	0.945147	0.963657	0.984282	0.960558	0.961606	0.986959	1.01025	1.04023	1.10648	0.964362	0.969708	1.05232
670428530	PREDICTED: calmodulin binding protein isoform X1 [Zea mays]	131.223	27.16	1	2	15	30	1	1	1	1	1	1	1	1	1										1.21227	1.177	1.10816	0.0757022	0.0776795	0.133675	1.71198	2.01892	1.936	1.16581	0.0956855	1.88897
670358423	PREDICTED: uncharacterized protein LOC100194408 isoform X1 [Zea mays]	131.195	27.27	2	24	24	36	29	29	29	29	29	29	29	29	29	11.0369	10.709	6.15779	8.8885	7.26488	4.50904	5.5085	5.80048	8.82693	1.1068	1.09034	1.04488	0.965355	0.951913	0.955641	0.976866	1.00657	0.97729	1.08067	0.957636	0.986909
670392902	PREDICTED: uncharacterized protein LOC100273993 isoform X1 [Zea mays]	131.075	19.4	3	29	29	33	26	26	26	26	26	26	26	26	26	10.9763	6.9264	6.27007	5.22713	6.16818	3.94788	6.33019	5.62664	2.16067	1.03227	0.980858	1.02232	1.04403	0.997634	1.02077	0.961628	0.96146	0.970228	1.01182	1.02081	0.964439
670381340	PREDICTED: LOW QUALITY PROTEIN: probable cleavage and polyadenylation specificity factor subunit 1 [Zea mays]	131.012	17.39	1	20	20	31	25	25	25	25	25	25	25	25	25	8.64542	8.07205	6.41	6.55185	7.94287	8.58636	13.7607	11.2466	12.2894	0.954602	0.924574	0.999951	0.983431	0.956315	0.955852	1.01386	1.06968	1.07268	0.959709	0.965199	1.05207
212721636	uncharacterized protein LOC100194089 [Zea mays]	130.881	55.56	1	2	9	40	6	6	6	6	6	6	6	6	6	9.36073	6.77443	3.40993	16.9087	9.05326	8.05917	22.0809	6.90658	25.4602	0.75051	1.01502	0.961598	1.11101	1.23979	1.15173	0.850165	0.887031	0.885835	0.909042	1.16751	0.874344
162462124	superoxide dismutase [Cu-Zn] 2 [Zea mays]	130.824	56.29	3	2	6	47	4	4	4	4	4	4	4	4	4	3.41325	0.752998	3.56252	2.57304	3.27325	3.53975	11.9893	12.1934	6.20923	1.05923	1.10039	1.03144	1.24954	1.20379	1.23716	0.695638	0.731466	0.648655	1.06369	1.23016	0.691919
226506900	uncharacterized protein LOC100274281 [Zea mays]	130.769	51.82	1	19	22	34	28	28	28	28	28	28	28	28	28	6.5931	11.0562	4.35324	3.45235	4.64268	5.60091	8.03455	6.55124	9.31085	1.03045	1.05097	1.00788	1.03987	1.03988	1.05038	0.915342	0.95751	0.91789	1.02977	1.04337	0.930247
226493663	peroxidase 39 precursor [Zea mays]	130.758	43.6	2	15	15	32	21	21	21	21	21	21	21	21	21	7.72478	8.31969	14.8591	17.2986	16.5213	18.3853	9.4209	11.0271	8.73715	1.22044	0.969717	1.21524	0.809322	0.723751	0.750593	1.22038	1.11119	1.23076	1.13513	0.761222	1.18744
226504172	COP9 signalosome complex subunit 5b [Zea mays]	130.61	69.89	1	20	20	31	17	17	17	17	17	17	17	17	17	17.4961	7.671	10.8744	5.31792	6.26706	6.26395	7.46254	9.99188	8.39527	0.962188	0.984054	1.00942	1.02944	1.01504	1.02538	0.979781	0.992173	0.997815	0.98522	1.02329	0.989923
670361058	PREDICTED: uncharacterized protein LOC100383778 isoform X1 [Zea mays]	130.6	19.72	2	6	18	34	9	9	9	9	9	9	9	9	9	8.2374	7.2402	7.63365	3.11109	5.43839	2.80043	3.88349	5.12947	9.93106	1.06426	0.960957	0.850872	0.911668	0.972732	1.02722	1.00533	1.0982	1.08262	0.958696	0.97054	1.06205
670431436	PREDICTED: E3 ubiquitin-protein ligase KEG-like [Zea mays]	130.536	16.4	1	5	25	34	1	1	1	1	1	1	1	1	1										1.15126	0.975912	1.06484	0.889298	0.94755	0.927237	0.990611	1.01695	1.11484	1.064	0.921362	1.0408
212274879	uncharacterized protein LOC100191902 [Zea mays]	130.454	39.87	2	1	11	26	1	1	1	1	1	1	1	1	1										0.809497	0.820919	1.04253	0.880294	0.795433	0.870303	1.28423	1.2774	1.22819	0.890982	0.848677	1.26327
670417307	PREDICTED: uncharacterized protein LOC103630192 [Zea mays]	130.437	25.2	1	28	28	37	30	30	30	30	30	30	30	30	30	9.60347	7.22037	6.25953	7.02295	4.07398	5.12691	5.19226	5.99663	4.75971	1.05491	1.00719	0.905796	0.944689	1.00994	1.02777	0.943806	1.04658	1.02094	0.9893	0.994133	1.00377
226507882	uncharacterized protein LOC100272396 [Zea mays]	130.323	40.65	2	20	20	31	16	16	16	16	16	16	16	16	16	8.49227	5.48307	6.42748	8.08787	2.07439	3.81122	6.52237	4.04096	7.24843	0.937245	1.04313	0.990401	1.00753	0.98951	0.966925	1.062	1.02837	1.03505	0.990259	0.987988	1.04181
670420282	PREDICTED: uncharacterized protein LOC100216627 isoform X1 [Zea mays]	130.312	19.01	2	30	30	38	37	37	37	37	37	37	37	37	37	6.44775	8.21239	6.16266	4.78044	6.12182	5.47429	4.52326	5.93404	8.86713	0.949042	0.939188	0.927329	1.09121	1.0208	1.05847	0.96972	0.996782	0.96291	0.93852	1.05682	0.976471
363543537	proteasome subunit alpha type 1 [Zea mays]	130.29	51.62	1	4	11	29	2	2	2	2	2	2	2	2	2	10.7481	8.0895	3.29889	11.9196	1.00538	4.32119	1.52819	10.5757	17.7982	1.12526	0.988184	0.9485	0.968303	0.947807	1.00961	0.998009	1.01887	1.01597	1.02065	0.97524	1.01095
226530836	2-cys peroxiredoxin BAS1 [Zea mays]	129.62	51.15	1	3	13	36	12	12	12	12	12	12	12	12	12	5.57197	9.36142	3.31001	8.4288	3.45093	4.02585	5.23172	2.42892	11.7354	1.06616	0.98376	0.921653	0.957698	0.963324	1.00886	1.02169	1.04445	1.0797	0.990525	0.976628	1.04861
212723502	Splicing factor U2AF subunit [Zea mays]	129.604	26.53	1	7	12	29	11	11	11	11	11	11	11	11	11	42.2518	43.4212	22.3233	21.1327	20.4243	38.9799	36.0465	21.3556	39.0122	0.820939	0.827467	0.926019	0.935227	0.906957	1.01431	1.27542	1.10176	1.16552	0.858142	0.952164	1.1809
226493468	LOC100284266 [Zea mays]	129.567	33.82	1	2	13	33	4	4	4	4	4	4	4	4	4	6.79796	3.36259	9.77153	2.84443	1.03228	1.90316	4.60819	4.8096	2.22045	0.892103	1.033	1.00435	0.929573	1.01791	0.982655	1.0953	0.986633	1.07412	0.976483	0.976712	1.05202
670422548	PREDICTED: protein RRP5 homolog isoform X2 [Zea mays]	129.542	17.77	3	32	32	39	35	35	35	35	35	35	35	35	35	4.69469	6.32388	5.84795	5.0608	7.3625	4.86442	5.93599	6.64062	5.09534	0.951588	0.922748	0.956299	1.03475	0.968323	0.976185	1.05757	1.05144	1.0523	0.943545	0.993085	1.05377
670376859	PREDICTED: E3 ubiquitin-protein ligase UPL3-like [Zea mays]	129.513	16.14	1	27	30	37	27	27	27	27	27	27	27	27	27	5.20643	5.15017	5.98256	5.59996	5.12176	3.61423	4.90533	4.80862	5.83623	1.02178	0.975853	1.02296	1.06567	0.996726	1.02096	0.972916	0.958144	0.952191	1.00687	1.02779	0.961083
670384547	PREDICTED: uncharacterized protein LOC100381984 isoform X1 [Zea mays]	129.444	17.78	3	4	16	32	7	7	7	7	7	7	7	7	7	4.60035	7.11739	10.0756	3.42842	1.9156	6.40753	3.2649	0.385072	3.42458	1.07724	0.969037	0.849702	0.918876	1.01464	1.07779	0.994173	1.0663	1.0103	0.965326	1.00377	1.02359
670409341	PREDICTED: la protein 1-like [Zea mays]	129.343	51.39	1	20	21	30	18	18	18	18	18	18	18	18	18	2.99536	6.08678	10.2562	5.51717	8.36007	5.36449	5.43567	11.2048	8.00499	0.930512	0.991478	0.943484	0.936745	0.943561	0.930894	1.12078	1.11151	1.10559	0.955158	0.937067	1.11263
670424589	PREDICTED: pantothenate kinase 2 [Zea mays]	129.243	30.12	1	27	28	37	33	33	33	33	33	33	33	33	33	10.549	5.76518	4.63599	6.93972	4.86462	2.81749	4.79719	7.25067	6.21825	1.06423	1.00316	1.0311	1.06182	1.00735	1.00375	0.947911	0.918324	0.987989	1.03283	1.0243	0.951408
670406121	PREDICTED: DNA-directed RNA polymerase II subunit RPB2 [Zea mays]	129.16	21.89	2	24	27	37	22	22	22	22	22	22	22	22	22	3.85111	6.61866	5.95847	5.43642	5.52528	5.3204	7.12949	5.45308	5.49573	0.980909	1.0031	0.994786	1.04421	1.01692	1.02981	0.962489	0.976012	0.941163	0.992932	1.03031	0.959888
226492842	LOC100281941 [Zea mays]	128.78	53.18	5	3	12	37	4	4	4	4	4	4	4	4	4	2.57174	1.4064	4.7569	4.78977	3.51817	4.2483	2.25968	4.60859	7.05947	1.03427	0.981692	0.919516	1.01225	1.15747	1.17879	0.845727	0.930134	0.908992	0.978492	1.11617	0.894951
670413363	PREDICTED: LOC100282707 isoform X1 [Zea mays]	128.734	48.36	1	2	18	31	4	4	4	4	4	4	4	4	4	8.01168	1.56597	2.50491	8.6774	4.28507	1.58128	2.99238	0.519749	4.63118	1.04751	0.982964	1.01479	0.932129	0.906377	0.976093	1.04903	1.13695	1.02585	1.01509	0.9382	1.07061
226498450	uncharacterized LOC100272999 [Zea mays]	128.628	31.54	2	3	15	38	8	8	8	8	8	8	8	8	8	8.66194	6.00167	9.18741	3.66975	3.45435	5.64892	4.83991	5.35886	4.33546	1.0739	1.07341	0.985501	0.960813	0.967622	0.93909	0.993999	0.999712	1.04997	1.04427	0.955842	1.01456
670445208	PREDICTED: tryptophan synthase beta chain 2, chloroplastic [Zea mays]	128.475	36.33	1	3	18	35	4	4	4	4	4	4	4	4	4	2.2303	4.00175	4.36852	5.37664	3.87793	4.32245	2.27288	3.78073	4.32301	1.00374	0.901945	1.01296	1.07784	0.969748	1.01306	0.984717	1.00667	0.965108	0.972881	1.02022	0.985497
226507210	LOC100283742 [Zea mays]	128.368	38.07	2	8	9	21	8	8	8	8	8	8	8	8	8	10.8282	9.54401	4.25128	4.34879	5.51435	4.74797	10.9264	2.43962	8.51165	1.01373	1.07169	1.04706	0.99904	0.96723	1.01509	0.992642	0.960309	0.968219	1.04416	0.993787	0.973723
226529469	hypothetical protein [Zea mays]	128.038	62.08	2	7	13	33	17	17	17	17	17	17	17	17	17	7.57569	5.28199	4.43356	4.03945	7.30724	5.63014	5.21243	3.04058	4.35749	1.1162	1.07487	1.08291	0.951024	0.946036	0.94779	0.969909	0.985195	1.01062	1.09133	0.948283	0.988574
226509781	ruvB-like 2 [Zea mays]	128	37.24	1	5	17	33	4	4	4	4	4	4	4	4	4	4.54164	1.76857	1.47243	3.64661	8.20036	6.93165	11.7615	8.12336	2.98398	1.06307	1.05157	0.919096	1.0021	1.06229	1.12593	0.890383	0.942091	0.947023	1.01124	1.06344	0.926499
226490985	brassinosteroid LRR receptor kinase precursor [Zea mays]	127.859	25.15	10	12	16	29	15	15	15	15	15	15	15	15	15	7.97129	5.0359	5.86712	5.17205	6.31435	6.53252	7.34548	4.98898	5.18227	1.01045	1.01307	1.03857	0.971668	0.968302	0.989435	1.02648	0.996649	1.01143	1.0207	0.976468	1.01152
670432023	PREDICTED: DEAD-box ATP-dependent RNA helicase 40-like isoform X2 [Zea mays]	127.815	26.59	2	1	16	35	1	1	1	1	1	1	1	1	1										1.0147	1.10205	1.13182	1.06261	0.928036	0.932244	0.880526	0.9885	1.02394	1.08286	0.974297	0.964322
226532381	6-phosphofructokinase [Zea mays]	127.657	29.61	3	7	18	35	6	6	6	6	6	6	6	6	6	8.11213	5.86103	2.57804	11.3642	14.1059	6.08995	18.6941	12.7501	11.9491	1.10655	1.06366	1.06402	1.10852	1.01399	1.06912	0.882524	0.853218	0.84218	1.07808	1.06388	0.859307
670412498	PREDICTED: uncharacterized protein LOC100193482 isoform X1 [Zea mays]	127.494	44.94	2	16	16	30	21	21	21	21	21	21	21	21	21	6.55258	6.91972	4.39414	4.93055	5.51761	3.9848	4.83086	5.18861	5.2374	1.06677	0.962437	1.10319	1.02202	0.979876	1.00706	0.943956	0.943113	0.938886	1.04413	1.00299	0.941985
226531524	ATP-dependent RNA helicase dhh1 [Zea mays]	127.396	34.43	1	3	14	29	4	4	4	4	4	4	4	4	4	10349.8	13432.4	26538.6	15950	21597.6	35734.1	21937.3	167.328	164.96	0.13075	0.122534	0.120383	0.112056	0.108988	0.095891	0.110647	2.11943	2.00857	0.124556	0.105645	1.41288
670363222	PREDICTED: probable glutamyl endopeptidase, chloroplastic isoform X3 [Zea mays]	127.375	24.8	3	21	21	36	27	27	27	27	27	27	27	27	27	4.78351	4.58671	8.08775	9.36686	9.59619	8.13967	7.16774	5.65135	5.88852	0.99603	0.970731	0.992949	0.964247	0.947929	0.951425	1.04554	1.06091	1.09148	0.98657	0.954534	1.06598
226502921	LOC100284284 [Zea mays]	127.326	49.25	2	14	15	32	28	28	28	28	28	28	28	28	28	10.3066	9.37263	9.17626	8.76362	8.17332	6.64164	10.6112	8.79763	11.1612	0.960637	0.960231	0.954136	0.968517	0.953868	1.01987	1.03148	1.06426	1.07542	0.958335	0.980753	1.05706
256355113	LOC100302679 [Zea mays]	127.287	29.7	5	2	14	26	2	2	2	2	2	2	2	2	2	13.725	0.43858	0.963271	3.51946	4.35313	4.25982	2.98254	2.71811	0.56031	0.989638	0.874774	0.992549	0.928871	0.937083	0.953718	1.07157	1.10943	1.15699	0.95232	0.93989	1.11266
212274887	uncharacterized protein LOC100191391 [Zea mays]	127.266	31.51	1	11	22	35	9	9	9	9	9	9	9	9	9	4.53551	1.78332	5.16071	7.20276	4.80337	4.84743	4.58736	4.35142	7.32691	1.05438	1.04114	0.969286	1.18515	1.10096	1.08409	0.85384	0.837013	0.832846	1.0216	1.1234	0.841233
226508922	LOC100282729 [Zea mays]	127.168	37.92	3	7	14	33	8	8	8	8	8	8	8	8	8	6330.38	8158.71	9080.85	10408.2	15194.4	66.1858	60.7493	54.639	64.4163	0.147222	0.134012	0.124318	0.131061	0.124077	0.987856	1.01504	1.46033	1.57749	0.135184	0.414331	1.35095
926459531	LOC100282752 [Zea mays]	127.083	62.65	1	6	15	28	3	3	3	3	3	3	3	3	3	0.638077	2.76233	5.23954	6.78622	2.50916	3.58303	0.199676	1.68673	1.3306	1.10513	0.942573	1.05661	1.02308	0.933958	0.975114	1.01248	0.966697	1.00429	1.03477	0.977383	0.994488
212274863	exoglucanase1 precursor [Zea mays]	127.066	24.92	2	10	14	33	15	15	15	15	15	15	15	15	15	7.69844	11.0132	6.97663	5.5458	4.97515	4.09734	4.58354	6.09801	6.04803	0.979072	0.928072	1.06212	0.983216	0.963692	1.05696	0.986692	0.948791	0.983636	0.989755	1.00129	0.97304
670423086	PREDICTED: long chain acyl-CoA synthetase 4-like isoform X2 [Zea mays]	127.055	29.65	2	18	21	31	22	22	22	22	22	22	22	22	22	8.11816	5.09908	7.797	5.87897	6.01213	5.95034	6.02828	3.48809	9.3108	0.939271	0.93866	0.990356	1.07395	1.04547	1.0741	0.94458	0.970045	0.99573	0.956096	1.0645	0.970118
162461538	LOC542510 [Zea mays]	127.019	35.56	1	6	16	29	5	5	5	5	5	5	5	5	5	1.97345	0.151045	4.36809	9.4036	3.77285	3.64603	6.9066	6.96753	3.30462	1.07062	0.956906	1.03509	0.911176	0.832577	0.863936	1.11018	1.18445	1.16175	1.02087	0.86923	1.15213
293335992	hypothetical protein [Zea mays]	126.976	30.4	1	12	21	30	10	10	10	10	10	10	10	10	10	1.67863	5.39718	6.17351	5.01722	4.62381	6.75279	6.52061	7.58143	2.30959	1.00854	0.982432	0.992535	1.06116	0.959877	0.967461	1.0439	0.972852	0.992431	0.994501	0.996168	1.00306
162460546	alcohol dehydrogenase 2 [Zea mays]	126.903	29.82	1	7	12	35	17	17	17	17	17	17	17	17	17	5.92598	12.6102	6.15529	4.26511	6.4886	8.22757	12.3069	7.67256	8.65663	1.12107	0.983979	1.10991	1.08877	1.0271	1.06768	0.86299	0.864612	0.854797	1.07165	1.06118	0.8608
806638790	dTDP-glucose 4,6-dehydratase [Zea mays]	126.831	37.31	2	17	17	34	23	23	23	23	23	23	23	23	23	6.6438	11.1954	4.1321	4.50542	4.32812	4.03602	5.24845	7.46721	9.55658	1.00528	1.00993	0.948109	1.10162	1.08779	1.13037	0.892439	0.888675	0.90521	0.987772	1.10659	0.895441
293335337	uncharacterized protein LOC100382103 [Zea mays]	126.803	39.73	3	6	20	35	10	10	10	10	10	10	10	10	10	5.8016	10.959	4.24969	5.72935	7.67556	2.99498	4.19062	7.08101	14.2527	0.998179	0.973386	0.783631	0.818769	1.0225	0.99851	1.05567	1.17883	1.20408	0.918399	0.946593	1.1462
226532570	uncharacterized LOC100272740 [Zea mays]	126.69	33.6	3	13	13	32	22	22	22	22	22	22	22	22	22	6.08237	3.64212	3.05381	7.10939	7.53207	2.6296	4.8232	4.84738	6.28522	1.11958	1.01468	1.02128	0.891366	0.875196	0.937999	1.0807	1.04955	1.07321	1.05185	0.90152	1.06782
212721722	uncharacterized protein LOC100193869 [Zea mays]	126.591	42.48	1	2	18	34	3	3	3	3	3	3	3	3	3	5.24371	7.17071	1.15849	1.43318	4.30481	1.66276	1.09537	6.09778	0.0908387	0.945892	0.906271	0.991672	0.959813	0.916217	0.952699	1.07181	1.091	1.13367	0.947945	0.94291	1.09883
670415170	PREDICTED: peptidyl-prolyl cis-trans isomerase CYP20-2, chloroplastic-like [Zea mays]	126.535	34.22	6	5	11	42	5	5	5	5	5	5	5	5	5	2.09326	6.54832	7.74881	2.16995	4.91178	1.20672	6.40343	3.94948	5.2274	0.993314	1.00485	1.10714	0.975615	0.912744	0.959829	0.98861	1.03359	1.05964	1.0351	0.949396	1.02728
226498952	uncharacterized LOC100275709 [Zea mays]	126.533	32.94	2	9	24	32	9	9	9	9	9	9	9	9	9	11.2634	14.747	7.97237	7.88264	8.2211	10.2621	10.6925	6.36235	27.4547	1.05505	1.03105	1.13363	0.984509	0.924001	0.866037	1.06123	0.928887	0.881447	1.07324	0.924849	0.957187
226502306	uncharacterized protein LOC100274311 [Zea mays]	126.498	37.24	2	19	19	32	24	24	24	24	24	24	24	24	24	13.7216	9.92531	5.44039	4.49742	4.88623	3.26613	9.72107	6.14332	8.85292	1.21965	1.15502	0.989186	0.990642	0.964238	0.97169	0.928375	0.951568	0.975349	1.12129	0.975523	0.951764
226509624	ras-related protein Rab11B [Zea mays]	126.347	59.72	4	2	13	38	1	1	1	1	1	1	1	1	1										1.06291	1.05516	0.872055	0.823659	0.870125	0.918937	1.21394	1.15443	1.08782	0.996709	0.870907	1.15206
670364412	PREDICTED: 60S ribosomal protein L7-3-like [Zea mays]	126.104	40.48	1	3	14	45	5	5	5	5	5	5	5	5	5	16.0461	2.41274	5.70897	2.54677	6.35776	2.80115	4.9377	2.94673	5.23864	0.732183	0.997936	0.867057	1.03337	1.26207	1.01706	1.03302	1.02138	0.898663	0.865726	1.10416	0.984355
670359044	PREDICTED: uncharacterized protein LOC100274180 isoform X1 [Zea mays]	125.991	21.16	2	19	29	32	17	17	17	17	17	17	17	17	17	14.1112	10.9674	10.8265	6.27691	13.9807	8.28321	10.6385	10.9107	18.2889	1.00275	0.976761	1.00747	1.00865	0.929115	0.958883	0.97968	1.03177	1.01477	0.99566	0.965548	1.00874
226504680	uncharacterized protein LOC100274187 [Zea mays]	125.986	31.1	1	15	16	34	22	22	22	22	22	22	22	22	22	9.03226	5.46411	5.96601	6.27725	4.30428	3.75498	5.52287	4.94051	6.91215	0.98232	1.03733	0.986751	1.11116	1.05137	1.05874	0.914906	0.941943	0.887795	1.00213	1.07376	0.914881
226498026	LOC100282333 [Zea mays]	125.903	47.47	1	15	16	28	21	21	21	21	21	21	21	21	21	7.61198	5.48147	9.26954	8.52369	4.0859	4.08383	5.64068	6.25533	4.51969	1.00112	0.937456	0.803068	0.840197	1.07375	1.03611	1.03096	1.13572	1.12233	0.913882	0.983353	1.09634
670377869	PREDICTED: vacuolar-sorting receptor 1-like [Zea mays]	125.873	34.13	1	7	26	39	8	8	8	8	8	8	8	8	8	3.76206	17.8761	7.6878	8.43015	5.73957	10.6706	6.73251	6.53968	8.07453	1.03293	0.973037	0.951734	1.12273	1.08071	1.05589	0.951969	0.909733	0.933423	0.985901	1.08644	0.931708
670421783	PREDICTED: uncharacterized protein LOC100502366 isoform X1 [Zea mays]	125.794	21.69	2	18	18	31	23	23	23	23	23	23	23	23	23	5.09946	5.5403	7.28537	5.14451	5.87058	5.36327	9.6865	6.97952	10.6487	1.0474	1.00286	1.00661	1.06323	1.03082	1.06279	0.911322	0.94042	0.913297	1.01896	1.05228	0.92168
293332983	uncharacterized LOC100382844 [Zea mays]	125.732	42.86	1	12	12	28	17	17	17	17	17	17	17	17	17	9.40091	5.19404	7.26483	5.67539	4.27503	5.47592	5.77414	6.5858	8.24119	1.01814	1.02942	1.0735	1.0115	0.975939	1.04218	0.957305	0.939993	0.962545	1.04036	1.00987	0.953281
162459881	atypical receptor-like kinase MARK precursor [Zea mays]	125.659	26.66	3	12	17	36	21	21	21	21	21	21	21	21	21	18.6568	15.6616	14.359	10.1097	7.55118	4.86975	13.8427	8.81774	19.2386	0.979558	0.993605	1.04997	1.01415	0.965466	1.02246	0.890763	0.942371	0.959111	1.00771	1.00069	0.930748
670432946	PREDICTED: uncharacterized protein LOC103636402 isoform X3 [Zea mays]	125.654	23.61	3	10	20	25	4	4	4	4	4	4	4	4	4	7.67954	2.10666	6.11479	9.1324	5.39708	11.7597	7.37855	5.35593	5.00129	1.06158	0.985728	0.861168	1.02502	0.950019	0.996567	1.04945	1.02551	1.03613	0.969492	0.990536	1.03703
162463249	superoxide dismutase [Cu-Zn] 4AP [Zea mays]	125.613	32.89	1	1	5	45	3	3	3	3	3	3	3	3	3	0.192263	0.104555	0.384405	52.8393	15.391	37.279	4.46358	6.32471	16.5769	1.01088	1.02656	0.978983	0.383929	0.443642	0.413132	1.50626	1.66095	1.85692	1.00548	0.413568	1.67471
670425823	PREDICTED: ubiquitin-activating enzyme E1 3 isoform X2 [Zea mays]	125.497	21.43	2	14	23	38	19	19	19	19	19	19	19	19	19	9.21488	7.37345	7.38276	6.40071	10.7768	6.14022	5.70998	6.02397	8.02553	0.938142	0.965942	0.918486	1.04268	1.02561	1.01004	1.03958	1.01075	1.02277	0.940857	1.02611	1.02437
226532333	BAH domain containing protein [Zea mays]	125.46	40.13	1	24	24	34	24	24	24	24	24	24	24	24	24	7.28271	5.95983	4.526	6.60682	4.31494	5.58456	6.86154	4.02757	6.3798	1.01349	1.02049	1.06883	1.05486	1.04309	1.0431	0.894609	0.93464	0.915322	1.03427	1.04701	0.914857
670395897	PREDICTED: tryptophan synthase beta chain 1 [Zea mays]	125.302	28.67	1	3	18	33	2	2	2	2	2	2	2	2	2	6.18518	8.9703	7.98864	2.62929	5.00613	7.45998	6.99539	1.44383	0.266555	1.02038	0.92199	0.98312	1.04558	0.995636	1.02531	0.986763	1.00675	1.00613	0.975163	1.02218	0.999882
226499272	stress responsive protein [Zea mays]	125.043	52.76	2	5	10	42	8	8	8	8	8	8	8	8	8	4.29558	7.75807	5.96821	2.04009	10.6832	3.74888	5.48028	7.47077	7.45514	0.894444	0.988508	0.865209	1.185	1.17479	1.12755	0.868908	0.92503	0.852094	0.916054	1.16245	0.882011
226502470	hypothetical protein precursor [Zea mays]	124.815	43.09	2	16	16	31	22	22	22	22	22	22	22	22	22	23.4671	13.7746	14.0384	14.9357	12.0912	9.56177	9.31749	9.53602	18.107	0.837832	0.861125	0.912751	0.936918	1.00572	0.995137	1.04439	1.0767	1.16329	0.870569	0.979259	1.09479
670366271	PREDICTED: transmembrane 9 superfamily member 4-like [Zea mays]	124.64	19.09	1	3	13	31	2	2	2	2	2	2	2	2	2	2.26595	10.3747	0.970353	7.30826	0.545819	0.866017	0.88318	9.99299	7.17154	1.16899	1.11009	0.935673	0.982093	0.984584	1.02667	1.00286	0.921738	0.908437	1.07158	0.997783	0.944344
212722212	uncharacterized protein LOC100193874 [Zea mays]	124.626	74.29	3	10	10	33	20	20	20	20	20	20	20	20	20	8.31509	11.4303	5.18247	7.11347	4.62998	8.11617	5.3076	8.4825	9.15468	0.93863	0.97642	0.979454	0.968756	1.00875	0.959387	1.07043	1.03253	1.06615	0.964835	0.978965	1.05637
670413162	PREDICTED: LOC100280512 isoform X1 [Zea mays]	124.61	35.33	1	2	18	31	2	2	2	2	2	2	2	2	2	3.10328	3.67146	3.5126	5.91447	1.22537	1.36581	0.460526	4.01722	6.49961	1.04409	0.944449	1.0124	1.03501	1.01279	1.02683	0.984795	0.985036	0.953313	1.00031	1.02487	0.974381
670392714	PREDICTED: uncharacterized protein LOC100272594 isoform X2 [Zea mays]	124.528	25.84	10	24	24	34	29	29	29	29	29	29	29	29	29	8.03714	6.52807	6.21621	6.6302	7.26421	5.30226	7.75166	7.38416	8.33813	1.00271	1.04111	1.07916	1.05034	1.06234	1.06044	0.908376	0.935382	0.856558	1.04099	1.0577	0.900105
226533034	eukaryotic translation initiation factor 3 subunit 2 [Zea mays]	124.44	50.61	5	2	15	34	3	3	3	3	3	3	3	3	3	10.1857	4.8801	5.54516	16.3753	1.97565	1.23195	28.968	24.0506	34.4211	1.52722	1.43556	1.04106	1.35721	1.43987	1.53071	0.184194	0.202914	0.134603	1.33461	1.4426	0.173904
162459230	DIBOA-glucoside dioxygenase BX6 [Zea mays]	124.312	32.62	1	12	13	33	26	26	26	26	26	26	26	26	26	10.9894	4.60706	5.48432	11.7893	11.5091	11.6088	8.63805	4.26663	8.00409	1.09438	0.927651	1.06012	0.887632	0.790887	0.790832	1.30432	1.11298	1.18831	1.02738	0.823117	1.20187
670380466	PREDICTED: eukaryotic translation initiation factor 3 subunit I-like [Zea mays]	124.311	50.61	5	2	15	34	3	3	3	3	3	3	3	3	3	0.510549	11.4349	2.3777	24.4672	15.5968	12.8565	5.81248	6.14749	5.47724	0.545181	0.537429	1.02935	0.580387	0.587764	0.607829	1.68393	1.71244	1.79815	0.703987	0.591993	1.73151
670374887	PREDICTED: ABC transporter B family member 19-like [Zea mays]	124.234	18.4	8	1	23	35	1	1	1	1	1	1	1	1	1										0.822474	0.787822	0.933025	1.26467	1.21352	1.24659	0.847015	0.884549	0.842933	0.847774	1.2416	0.858166
670395444	PREDICTED: protein transport protein SEC23-like [Zea mays]	124.145	27.18	1	10	15	26	5	5	5	5	5	5	5	5	5	1.14484	12.1409	5.89448	3.45307	3.32245	1.61234	3.58937	5.94352	2.71488	1.02105	0.97051	1.04406	1.04774	0.96553	0.965408	0.971044	0.992068	0.99558	1.01187	0.992892	0.986231
212721114	uncharacterized protein LOC100194018 [Zea mays]	124.128	36.53	1	5	6	24	9	9	9	9	9	9	9	9	9	4.83255	4.30868	3.71216	5.36134	1.79298	1.72069	4.28618	5.01028	5.0346	1.10832	1.04411	1.02954	0.946096	0.94245	0.978642	0.995939	1.01241	1.01837	1.06066	0.955729	1.0089
293336544	uncharacterized protein LOC100382538 [Zea mays]	123.968	26.3	1	3	7	24	2	2	2	2	2	2	2	2	2	6.11784	12.6132	6.63179	14.3677	10.8398	11.9327	3.97907	10.2784	6.35873	0.887033	0.968761	1.02384	1.02334	1.06007	0.97875	1.01456	1.00531	1.00084	0.959877	1.02072	1.0069
226530213	CENP-E like kinetochore protein [Zea mays]	123.947	44.63	1	2	33	38	2	2	2	2	2	2	2	2	2	9.55309	8.60575	13.4524	26.1863	27.824	30.0793	59.5204	67.1015	98.4175	1.02346	0.982538	1.03429	1.34384	1.40312	1.32521	0.517782	0.585405	0.400333	1.01343	1.35739	0.501173
670384785	PREDICTED: uncharacterized protein LOC100383931 isoform X1 [Zea mays]	123.899	32.07	2	6	25	32	6	6	6	6	6	6	6	6	6	6.02895	7.68226	8.65802	6.90115	6.13351	5.00911	6.18342	7.74875	10.4643	0.968383	1.01045	0.963429	1.13108	1.04055	1.06531	0.955224	0.907879	0.897556	0.980755	1.07898	0.92022
670368062	PREDICTED: threonine dehydratase biosynthetic, chloroplastic-like [Zea mays]	123.738	38.61	1	5	22	30	4	4	4	4	4	4	4	4	4	3.98646	4.99223	10.7878	36.6053	12.659	20.8741	15.6901	22.5203	39.4563	1.0071	0.917375	0.854937	0.865677	0.97629	0.924007	1.07023	1.1644	1.18725	0.926471	0.921991	1.14063
819231711	LOC100126943 [Zea mays]	123.584	45.42	2	21	21	33	28	28	28	28	28	28	28	28	28	8.71957	5.26167	5.90896	3.65101	5.98872	4.77868	7.06334	6.03033	8.99884	1.0904	1.02982	1.05605	1.0134	0.971298	1.02798	0.955457	0.928319	0.945513	1.05876	1.00423	0.943096
259490048	pentatricopeptide repeat (PPR) superfamily protein [Zea mays]	123.466	32.24	6	5	18	28	2	2	2	2	2	2	2	2	2	12.0057	2.96843	4.1979	4.00309	3.99499	9.90686	10.9659	3.07796	11.3551	0.897362	0.982126	1.01074	1.05376	0.992754	0.951819	1.09542	1.04324	0.956458	0.96341	0.999443	1.0317
670436571	PREDICTED: uncharacterized protein LOC100384809 isoform X1 [Zea mays]	123.294	25.82	2	25	25	32	19	19	19	19	19	19	19	19	19	8.90759	5.41734	6.81401	5.92503	6.2146	3.05614	9.91152	3.30553	14.624	1.05741	1.04512	1.07042	1.07834	1.05372	1.03213	0.902029	0.939214	0.866114	1.05765	1.05473	0.902452
670392416	PREDICTED: uncharacterized protein LOC100193712 isoform X3 [Zea mays]	123.163	32.47	6	7	15	31	6	6	6	6	6	6	6	6	6	16.9712	4.16388	1.57872	7.91004	7.77933	8.01084	24.0142	14.9043	22.0362	0.970617	1.01753	1.03502	1.16279	1.11513	1.15543	0.734757	0.839243	0.80474	1.00772	1.14445	0.792913
670424960	PREDICTED: ribonuclease UK114 [Zea mays]	123.161	63.69	1	11	11	27	14	14	14	14	14	14	14	14	14	5.42041	9.53866	6.37488	14.1132	7.7732	5.52842	9.80946	14.3675	22.6111	1.01875	1.28234	1.00968	1.20576	1.16564	0.987601	0.788523	0.800492	0.732792	1.10359	1.11967	0.773936
226493655	LOC100282849 [Zea mays]	123.066	39	23	8	19	35	11	11	11	11	11	11	11	11	11	18.4394	15.6736	2.24452	6.62067	5.9596	8.53082	8.78376	7.97455	10.2534	0.770936	0.694306	1.00076	0.786049	0.810648	0.880269	1.37948	1.34612	1.42112	0.821999	0.825655	1.38224
670442185	PREDICTED: uncharacterized protein LOC100193813 isoform X2 [Zea mays]	122.761	24.35	3	5	12	29	4	4	4	4	4	4	4	4	4	4.62033	1.39565	4.61335	3.94347	4.37711	4.70305	11.1748	5.17352	7.69881	1.03986	1.05983	1.05984	1.03329	0.974979	0.917445	1.0016	0.988674	1.00956	1.05318	0.975238	0.999945
162459414	MEK homolog1 [Zea mays]	122.722	43.1	1	15	15	33	26	26	26	26	26	26	26	26	26	4.9181	9.64426	5.91096	6.31725	6.69342	5.12425	5.61158	5.50994	6.74062	1.01946	0.976699	0.99369	0.984458	0.980454	1.04128	0.960329	0.980559	1.0147	0.996615	1.00206	0.985196
226507592	LOC100282948 [Zea mays]	122.476	29.38	1	8	12	32	17	17	17	17	17	17	17	17	17	7.228	7.69396	4.28868	5.23188	7.37428	4.50284	4.67627	2.95484	4.91646	1.03244	0.995266	1.02841	0.971511	0.948991	0.995217	1.00071	1.05176	1.02215	1.0187	0.971906	1.02487
670378200	PREDICTED: neutral alpha-glucosidase C-like [Zea mays]	122.414	22.52	2	23	23	31	22	22	22	22	22	22	22	22	22	6.28231	9.6826	6.70548	13.1742	9.26902	12.31	22.151	26.0105	35.7108	1.13577	1.14958	1.04232	1.28829	1.24012	1.2562	0.649452	0.667087	0.621196	1.10922	1.26154	0.645912
226504358	LOC100282878 [Zea mays]	122.379	50	5	4	19	31	5	5	5	5	5	5	5	5	5	3.82253	3.73498	3.97752	5.75877	3.53099	2.82758	8.81983	4.74512	1.5195	0.98782	0.972262	0.973884	1.0448	1.02225	1.03811	1.04622	0.96219	1.03223	0.977989	1.03505	1.01355
212276302	uncharacterized LOC100191877 [Zea mays]	122.376	35.82	1	12	12	26	17	17	17	17	17	17	17	17	17	9.68734	9.3482	11.4935	4.09851	5.47746	6.28581	8.07693	6.29581	7.3596	1.01355	1.03503	1.04524	0.940678	0.951868	0.996383	0.954752	0.983524	1.01327	1.03127	0.962976	0.98385
212722816	malate dehydrogenase isoform 1 [Zea mays]	122.317	46.85	2	4	15	27	2	2	2	2	2	2	2	2	2	6.21008	5.34211	9.52355	5.21073	2.44976	1.94755	1.54356	2.98486	3.17628	1.04493	0.908332	0.959423	0.979238	0.955839	0.955866	1.05486	1.06875	1.09952	0.970897	0.963648	1.07438
293334619	uncharacterized protein LOC100381436 [Zea mays]	122.3	30.03	2	21	21	32	23	23	23	23	23	23	23	23	23	2.95131	6.00977	4.84329	4.48466	5.2226	5.24813	5.57542	7.64594	6.22235	0.999753	1.02818	0.954791	1.0497	1.03242	1.05669	0.987574	0.964306	0.975806	0.994242	1.04627	0.975895
162460322	glucose-6-phosphate isomerase, cytosolic [Zea mays]	122.137	33.51	1	16	16	30	22	22	22	22	22	22	22	22	22	5.64043	4.30826	6.55759	3.93939	7.35509	4.95553	4.14667	6.11089	3.71058	1.08355	1.01606	0.993779	0.993745	0.960921	0.991296	0.992208	0.985497	0.994454	1.03113	0.981987	0.99072
670403599	PREDICTED: uncharacterized protein LOC100279194 isoform X1 [Zea mays]	122.092	35.84	2	17	23	32	21	21	21	21	21	21	21	21	21	4.83486	5.09927	4.88859	4.91091	6.54377	4.85639	7.77363	4.83598	8.68985	1.07572	0.963303	1.01134	1.04597	1.0013	1.0172	0.951593	0.952117	0.993881	1.01678	1.02149	0.965864
670413168	PREDICTED: CENP-E like kinetochore protein isoform X1 [Zea mays]	122.092	41.57	1	1	32	37	1	1	1	1	1	1	1	1	1										1.04571	1.00021	1.03412	0.417137	0.44355	0.414396	1.6241	1.60376	1.69137	1.02668	0.425028	1.63974
293333102	uncharacterized protein LOC100382927 [Zea mays]	122.079	32.26	1	6	12	29	12	12	12	12	12	12	12	12	12	4.25494	4.08488	6.56634	5.12691	10.8916	7.05349	7.13455	11.0035	7.04933	1.07738	1.03032	1.08481	1.04277	0.948959	0.956071	1.00382	0.946481	0.930104	1.06417	0.982599	0.960136
226500480	LOC100282083 [Zea mays]	122.035	44.25	1	15	15	31	20	20	20	20	20	20	20	20	20	6.95119	5.11406	3.55482	5.69192	2.41216	4.91111	4.65083	3.58741	4.54204	0.993715	0.943313	1.04766	0.968279	0.960325	0.978827	0.996956	1.05606	1.02754	0.994896	0.969144	1.02685
226501840	uncharacterized LOC100272519 [Zea mays]	121.95	35.24	1	6	14	31	6	6	6	6	6	6	6	6	6	11.797	11.0981	10.0013	8.95936	4.90505	6.28886	16.6483	15.7485	4.2138	0.980566	1.00328	1.07551	0.928686	0.909532	0.8958	1.21816	1.0019	1.02248	1.01978	0.911339	1.08084
670372547	PREDICTED: hypothetical protein isoform X2 [Zea mays]	121.804	57.99	3	7	16	28	7	7	7	7	7	7	7	7	7	8.40873	1.27581	2.0436	4.57901	3.68424	5.14949	9.14796	6.44433	7.21185	1.051	1.00995	1.04238	1.14789	1.04444	0.969192	0.930728	0.913311	0.850875	1.03444	1.05384	0.898305
670375295	PREDICTED: WEB family protein At5g16730, chloroplastic-like [Zea mays]	121.774	32.4	1	10	24	33	10	10	10	10	10	10	10	10	10	9.71209	12.8697	8.63454	15.0466	16.6068	20.8555	7.28156	12.6858	10.4044	1.09539	1.0423	1.08853	0.922575	0.960372	0.856067	1.03643	1.00168	1.06825	1.07541	0.913005	1.03545
226505440	hypothetical protein [Zea mays]	121.727	46.02	1	3	19	33	3	3	3	3	3	3	3	3	3	3.99218	8.08275	0.0988423	6.54313	3.54584	1.47518	7.68525	0.25554	9.59987	1.01387	0.979794	0.988154	0.942962	0.998582	0.983513	1.07551	1.08407	0.972624	0.99394	0.975019	1.04407
226491271	3-isopropylmalate dehydrogenase 2 [Zea mays]	121.693	43.77	2	6	15	26	4	4	4	4	4	4	4	4	4	4.22826	11.7806	1.98381	19.2913	11.877	16.8034	22.4519	28.7337	27.7777	1.06559	1.06354	0.937093	1.12805	1.18487	1.19768	0.771998	0.78175	0.738698	1.02208	1.1702	0.764149
226493578	uncharacterized protein LOC100279772 [Zea mays]	121.539	30.7	1	1	23	34	1	1	1	1	1	1	1	1	1										0.940811	0.898827	0.986641	1.02877	1.08793	1.08593	1.00007	0.914103	1.0111	0.942093	1.06754	0.975092
670405932	PREDICTED: phosphatidylinositol 4-kinase alpha 1-like [Zea mays]	121.513	15.38	1	26	26	30	22	22	22	22	22	22	22	22	22	8.37473	3.92286	7.69226	5.80474	2.82412	5.97261	9.00149	7.41497	10.3502	1.04672	1.01765	1.0285	1.09295	1.01903	1.08453	0.91866	0.902644	0.875666	1.03096	1.0655	0.89899
670418490	PREDICTED: golgin candidate 5-like [Zea mays]	121.336	22.99	1	9	27	35	7	7	7	7	7	7	7	7	7	8.85024	5.09748	5.27608	5.21809	1.85991	5.20755	6.43415	4.60608	6.38782	1.13258	1.0465	1.071	0.981006	0.953969	0.98939	0.998761	0.996866	0.988936	1.08336	0.974788	0.994854
670405737	PREDICTED: lysosomal beta glucosidase-like isoform X2 [Zea mays]	121.317	31.79	5	15	17	27	13	13	13	13	13	13	13	13	13	13.5691	12.8184	8.46992	16.9829	14.1731	14.2957	7.7853	10.4417	13.3357	0.822532	0.818	0.795715	0.805938	0.881038	0.855648	1.24799	1.37954	1.47319	0.812083	0.847541	1.36691
670427848	PREDICTED: uncharacterized protein LOC100274606 isoform X1 [Zea mays]	121.274	41.78	2	18	28	35	22	22	22	22	22	22	22	22	22	7.6935	8.89082	6.41666	5.75573	5.58393	2.88874	6.70962	4.85664	6.9375	0.922363	0.976792	0.972271	1.05392	1.03124	1.04581	0.975277	0.995176	1.00638	0.957142	1.04366	0.992277
670378202	PREDICTED: ricin-like [Zea mays]	121.261	22.65	2	11	11	29	19	19	19	19	19	19	19	19	19	11.413	11.0291	5.64869	14.2934	6.3911	6.99322	26.4917	22.2914	29.5611	1.30048	1.32227	0.926633	1.20499	1.1951	1.31001	0.604953	0.591585	0.544433	1.18313	1.2367	0.580324
226530349	developmentally-regulated GTP-binding protein 2 [Zea mays]	121.203	50.38	1	19	19	30	26	26	26	26	26	26	26	26	26	4.10803	8.19594	4.96391	6.13569	3.09111	3.67491	4.49763	3.89987	6.41337	0.983224	0.962916	0.98199	0.95065	0.960789	0.98186	1.05701	1.086	1.04648	0.976043	0.964433	1.06316
226498830	hypothetical protein [Zea mays]	121.196	60.1	5	6	12	31	17	17	17	17	17	17	17	17	17	5.25535	10.646	6.64377	3.47234	3.88935	4.54068	5.71483	3.49372	4.02519	1.04768	0.986104	1.07094	0.998683	0.985047	1.02309	0.959101	0.948171	0.987228	1.03491	1.00227	0.964833
670384422	PREDICTED: hypothetical protein isoform X1 [Zea mays]	121.103	45.26	2	20	20	32	26	26	26	26	26	26	26	26	26	5.19119	6.22605	5.46649	5.33194	5.39071	6.35695	5.01235	6.23287	6.99653	1.03083	0.950292	1.02555	0.994444	0.936385	0.95408	1.03969	1.04898	1.05758	1.00222	0.961636	1.04875
670428603	PREDICTED: LOC100286166 isoform X1 [Zea mays]	120.885	31.87	2	9	14	32	18	18	18	18	18	18	18	18	18	4.59167	5.40903	5.52667	5.24957	5.46491	5.03295	5.6576	11.7662	7.34878	1.06664	1.01564	1.02312	1.04803	1.05464	1.03122	0.947566	0.872975	0.938553	1.03513	1.04463	0.919698
670358145	PREDICTED: uncharacterized protein LOC100193236 isoform X1 [Zea mays]	120.874	37.24	2	6	16	29	3	3	3	3	3	3	3	3	3	1.43648	1.95848	8.77844	7.57496	0.289819	11.2775	11.6984	3.84087	2.11984	0.978164	0.95763	0.977108	0.973697	1.0286	1.08921	0.905631	0.998107	0.96637	0.970967	1.0305	0.956703
670442360	PREDICTED: uncharacterized protein LOC100272301 isoform X2 [Zea mays]	120.84	28.46	3	24	24	29	20	20	20	20	20	20	20	20	20	6.55053	6.03926	5.77073	4.06371	5.09578	4.25889	2.86423	7.29247	4.8843	0.979058	0.98051	1.03973	1.02691	0.983104	0.991001	0.988526	1.00455	1.01412	0.999767	1.00034	1.0024
670399673	PREDICTED: peroxisomal fatty acid beta-oxidation multifunctional protein-like [Zea mays]	120.775	25.58	3	9	19	35	13	13	13	13	13	13	13	13	13	8.49266	4.4259	3.48	4.99825	8.42183	6.7489	5.25183	6.21829	3.85383	1.05841	0.922182	1.08702	0.969247	0.930242	0.980255	1.00709	1.02499	1.09113	1.02253	0.959915	1.04107
670428622	PREDICTED: uncharacterized protein LOC100304369 isoform X1 [Zea mays]	120.682	21.42	2	8	19	26	3	3	3	3	3	3	3	3	3	13.3873	2.24782	8.73847	4.30823	10.2662	5.13929	2.4703	2.7048	7.20547	0.934127	0.995842	1.06316	1.04567	1.09813	0.984944	0.982481	0.893639	0.94136	0.997711	1.04291	0.93916
670360968	PREDICTED: uncharacterized protein LOC100383383 isoform X2 [Zea mays]	120.397	29.53	3	3	11	27	5	5	5	5	5	5	5	5	5	119.201	194.631	23.1789	12.9499	10.463	14.0772	35.6269	27.1164	30.9281	0.496492	0.420625	0.951099	1.02113	0.961418	0.979254	1.4695	1.47105	1.44839	0.622739	0.987267	1.46298
162460312	Bet v I allergen [Zea mays]	120.382	54.55	1	11	11	30	23	23	23	23	23	23	23	23	23	9.42717	4.76516	8.02759	6.83829	6.01224	6.25192	11.4407	5.8388	8.1556	1.27004	1.16989	1.29377	1.01713	1.00722	0.968946	0.946265	0.768124	0.771239	1.24457	0.997765	0.828543
226502911	aminoacylase-1 precursor [Zea mays]	120.366	39.39	1	16	16	29	17	17	17	17	17	17	17	17	17	7.40731	4.04909	5.16731	6.31225	12.9704	11.3419	15.9477	12.3577	12.6896	0.927082	0.996638	0.99816	1.11189	1.21999	1.14623	0.849244	0.870231	0.820424	0.97396	1.15937	0.846633
226529175	LOC100282839 [Zea mays]	120.262	41.69	1	2	16	29	3	3	3	3	3	3	3	3	3	4.01904	4.21543	4.78223	3.93997	7.58637	8.49542	1.09377	6.44236	5.62947	0.947202	0.883077	0.863046	0.937848	1.02263	1.04811	1.06576	1.1333	1.10723	0.897775	1.00286	1.1021
670443459	PREDICTED: uncharacterized protein LOC100382863 isoform X2 [Zea mays]	120.246	21.13	4	7	15	30	13	13	13	13	13	13	13	13	13	24.6936	24.9491	19.0662	17.8725	7.2267	11.4428	22.3703	10.4186	13.8661	0.825034	0.787357	0.911594	0.950096	0.968137	1.00105	1.04996	1.05972	1.13951	0.841328	0.973095	1.08306
226532660	LOC100284101 [Zea mays]	120.224	21.52	1	5	11	29	11	11	11	11	11	11	11	11	11	4.12466	13.5834	7.33244	6.1395	5.00656	2.42878	5.84858	6.2593	7.32226	1.02433	0.992267	1.04513	1.05857	0.986753	0.985366	0.976158	0.966773	0.967364	1.02058	1.01023	0.970098
226496874	LOC100285117 [Zea mays]	120.193	31.46	1	15	19	28	7	7	7	7	7	7	7	7	7	6.03794	2.2795	6.26912	9.22277	7.41669	9.96839	1.98324	5.94766	5.3682	1.06695	1.00573	1.08777	0.978673	0.914911	0.922218	1.0165	1.01763	0.974647	1.05348	0.938601	1.00293
670400391	PREDICTED: uncharacterized protein LOC103654986 [Zea mays]	120.005	26.93	1	19	24	30	19	19	19	19	19	19	19	19	19	8.14444	4.95356	4.34233	7.50465	6.08148	8.2204	6.97136	5.4128	7.47841	0.994324	1.04539	1.02586	0.845919	0.803602	0.822503	1.12778	1.20103	1.20254	1.02186	0.824008	1.17712
670409132	PREDICTED: uncharacterized protein LOC103627307 isoform X2 [Zea mays]	119.837	34.62	3	1	21	32	2	2	2	2	2	2	2	2	2	5.09084	7.25906	5.89443	6.99289	13.2717	16.161	17.8285	1.13401	13.7004	1.17363	1.06874	1.06754	0.835331	0.917676	0.859801	1.09752	1.04808	1.01155	1.1033	0.870936	1.05238
670427981	PREDICTED: uncharacterized protein LOC100277708 isoform X1 [Zea mays]	119.743	40	3	5	7	23	9	9	9	9	9	9	9	9	9	10.8494	5.73933	6.1161	5.02513	4.37318	8.89877	4.52303	10.6216	5.47892	0.85852	1.1427	0.944505	0.987653	1.01671	0.999079	1.05287	0.967183	1.06936	0.981909	1.00115	1.0298
670374146	PREDICTED: uncharacterized protein LOC100383438 isoform X1 [Zea mays]	119.711	28.33	2	19	19	31	24	24	24	24	24	24	24	24	24	8.8433	10.8516	5.09594	5.57816	7.04234	6.74058	7.39364	4.26013	6.1826	0.888558	0.87399	0.947966	1.11561	1.10675	1.11687	0.917738	0.947552	0.98415	0.903505	1.11307	0.949813
293333951	uncharacterized protein LOC100382743 [Zea mays]	119.645	34.07	2	3	10	28	7	7	7	7	7	7	7	7	7	211.563	7.40102	9.80181	11.3004	10.206	4.91504	14.2172	26.3302	13.3499	0.00785514	1.02089	1.00804	1.12787	1.058	1.12239	1.21727	1.24066	1.13908	0.678927	1.10275	1.199
670444165	PREDICTED: long chain acyl-CoA synthetase 9, chloroplastic-like [Zea mays]	119.599	27.51	2	14	18	31	19	19	19	19	19	19	19	19	19	4.15153	4.38036	7.85784	7.98344	7.89831	2.65233	13.2789	9.41449	12.7357	1.01138	1.00515	1.03786	1.18179	1.17125	1.13071	0.808074	0.807755	0.814183	1.01813	1.16125	0.810004
670372208	PREDICTED: uncharacterized protein LOC100272249 isoform X1 [Zea mays]	119.501	45.45	3	19	19	33	26	26	26	26	26	26	26	26	26	5.10234	5.37334	4.3012	4.5311	5.31033	4.94011	5.18827	5.87703	5.07089	1.0209	0.978464	1.05485	1.0496	1.00434	1.02955	0.966743	0.950844	0.974005	1.01807	1.02783	0.963864
226509640	uncharacterized protein LOC100274318 [Zea mays]	119.489	48.05	1	4	12	31	7	7	7	7	7	7	7	7	7	7.56512	5.11793	4.82858	8.12688	4.61121	2.97823	15.0992	4.01481	14.4361	1.00777	0.97156	1.03713	1.20065	1.18144	1.14234	0.78787	0.787434	0.676295	1.00548	1.17481	0.750533
226532100	tubulin--tyrosine ligase-like protein 12 [Zea mays]	119.364	25.23	1	20	20	29	24	24	24	24	24	24	24	24	24	7.91855	8.00314	6.63661	3.85009	8.14679	4.22762	9.50249	7.89648	9.93483	1.06331	1.03192	1.03624	1.05029	1.00917	1.08932	0.898679	0.909087	0.935477	1.04382	1.04959	0.914414
293335017	uncharacterized protein LOC100381785 [Zea mays]	119.348	57.99	1	17	20	31	24	24	24	24	24	24	24	24	24	7.57392	6.72041	6.79492	6.27294	5.56937	4.0715	7.37143	4.74385	7.1997	1.02459	0.964042	1.04611	0.985811	0.9655	1.00232	0.988874	1.00926	1.03443	1.01158	0.984545	1.01086
670394950	PREDICTED: cytochrome P450 71C3 [Zea mays]	119.185	23.97	1	13	13	28	14	14	14	14	14	14	14	14	14	16.7103	8.13344	5.85189	22.4751	21.3171	17.7585	8.20569	7.19094	8.8911	1.255	1.1626	1.07511	0.728296	0.764317	0.757349	1.14615	1.13363	1.21104	1.16423	0.749987	1.16361
670421821	PREDICTED: bromodomain protein 103 isoform X2 [Zea mays]	119.148	22.58	3	26	26	32	28	28	28	28	28	28	28	28	28	7.35257	6.83007	3.86894	6.85585	6.51571	6.16473	8.14283	6.02557	4.67618	0.958903	1.00707	1.02166	1.0229	0.990135	0.985028	1.00508	0.981835	1.01478	0.995877	0.999353	1.00056
226503193	uncharacterized protein LOC100278526 [Zea mays]	119.074	27.81	1	10	16	32	12	12	12	12	12	12	12	12	12	8.77476	8.26978	4.7828	6.89741	4.2348	4.03596	7.88979	7.22919	9.24018	0.98052	1.0435	1.02129	1.01112	0.99323	0.967271	1.01156	1.01128	0.995591	1.0151	0.990541	1.00614
363543377	3-ketoacyl-CoA thiolase 2, peroxisomal precursor [Zea mays]	119.062	39.26	3	12	13	25	10	10	10	10	10	10	10	10	10	8.41157	8.22646	7.41477	7.76618	8.03667	10.5686	7.66951	10.256	7.25074	0.938521	0.943331	1.08406	1.04716	1.03959	1.05774	0.920943	0.932796	0.956269	0.988638	1.04816	0.936669
670392472	PREDICTED: uncharacterized protein LOC100194141 isoform X1 [Zea mays]	119.018	20.87	3	9	24	33	8	8	8	8	8	8	8	8	8	5.56367	8.09868	3.9796	2.99126	3.88664	1.31478	6.04832	6.30919	4.10702	1.07677	1.03105	1.0153	1.0867	1.0219	1.01234	0.936795	0.922642	0.932023	1.04104	1.04031	0.930486
670447052	PREDICTED: kinesin-like calmodulin-binding protein homolog isoform X1 [Zea mays]	118.985	21.17	3	11	30	35	10	10	10	10	10	10	10	10	10	5.56574	6.61186	6.78246	9.49254	5.70954	7.12439	8.82557	7.07215	5.09149	1.05087	1.00856	1.05118	0.994021	1.00815	0.943466	1.02326	0.986565	0.990834	1.03687	0.981879	1.00022
293331877	hypothetical protein [Zea mays]	118.921	31.19	1	6	20	34	10	10	10	10	10	10	10	10	10	24.4292	7.81922	5.87979	11.0553	8.58478	8.88437	5.35718	5.34486	8.40681	0.876105	1.07974	0.990815	1.025	1.04	1.03623	1.05769	1.05102	1.07041	0.982221	1.03374	1.05971
293331365	putative AMP-dependent synthetase and ligase superfamily protein [Zea mays]	118.745	35.09	1	22	25	33	26	26	26	26	26	26	26	26	26	7.48391	7.09102	4.05116	5.83664	5.70201	5.00138	4.76158	6.99342	5.8865	0.97263	0.967924	0.99211	1.09328	1.05107	1.06271	0.933241	0.942011	0.929505	0.977555	1.06902	0.934919
293335981	uncharacterized LOC100382424 [Zea mays]	118.659	37.89	1	12	23	30	12	12	12	12	12	12	12	12	12	44.1618	25.8132	9.38044	20.5127	13.9669	12.0361	18.3393	27.9276	19.174	0.747837	0.819255	0.885401	1.19564	1.18616	1.20094	1.11804	0.784929	1.08678	0.817498	1.19425	0.996584
219363191	uncharacterized protein LOC100217203 [Zea mays]	118.638	47.37	1	12	15	31	11	11	11	11	11	11	11	11	11	7.64767	4.86522	2.93136	4.92464	4.44041	4.3895	3.45852	3.69401	5.60287	0.97131	1.00738	1.03281	0.957724	0.932608	0.920543	1.0621	1.07271	1.05743	1.00383	0.936958	1.06408
670412132	PREDICTED: presequence protease 1, chloroplastic/mitochondrial [Zea mays]	118.629	26.94	2	19	19	29	23	23	23	23	23	23	23	23	23	5.46152	4.46333	6.41581	3.76436	7.22448	4.70988	5.64484	4.28835	6.55624	1.01618	0.993375	1.03964	1.02337	0.970303	1.00318	0.986955	0.974242	0.999347	1.0164	0.998951	0.986848
11467189	ATP synthase CF1 alpha subunit (chloroplast) [Zea mays]	118.62	35.7	2	15	18	33	19	19	19	19	19	19	19	19	19	4.75211	4.92559	7.2707	4.27352	7.30395	5.62455	8.20616	7.15501	5.9025	1.04823	0.947778	1.14638	0.894452	0.874943	0.913194	1.10384	0.975986	1.16547	1.04746	0.894196	1.08176
293333587	uncharacterized protein LOC100382057 [Zea mays]	118.601	79.05	5	5	12	30	4	4	4	4	4	4	4	4	4	4.95078	4.23418	3.05812	5.03372	3.70168	3.91311	1.61117	2.84467	4.71848	0.866657	1.00127	1.00876	1.00745	0.987273	1.0144	0.998244	1.01433	1.0796	0.958897	1.00304	1.03072
670418681	PREDICTED: casein kinase I isoform delta-like [Zea mays]	118.585	43.25	6	9	20	34	14	14	14	14	14	14	14	14	14	6.12552	6.88648	5.8175	5.41886	7.84246	7.89068	5.64292	7.3152	5.93032	1.04802	1.03672	1.03297	1.04653	1.03236	1.05651	0.917451	0.933639	0.93337	1.03923	1.04513	0.928153
226507364	methylcrotonoyl-CoA carboxylase subunit alpha [Zea mays]	118.316	29.43	1	17	17	27	16	16	16	16	16	16	16	16	16	5.11527	8.29132	3.65289	4.88029	4.52808	5.693	4.07904	3.44116	9.04019	1.01082	1.00059	1.00017	0.989809	0.988615	0.998835	0.972026	0.957883	1.02694	1.00386	0.99242	0.985617
670444199	PREDICTED: calcium-dependent protein kinase SK5-like [Zea mays]	118.315	31.26	1	2	12	23	1	1	1	1	1	1	1	1	1										0.00221676	0.00194908	0.00176277	1.62098	1.35711	1.5224	1.37929	1.44347	1.10363	0.0019762	1.50017	1.3088
162464376	(S)-adenosyl-L-methionine:delta 24-sterol methyltransferase [Zea mays]	118.286	61.92	1	18	18	29	24	24	24	24	24	24	24	24	24	6.13253	5.02305	8.28556	7.15289	7.90544	4.85568	10.9604	16.2953	14.9415	1.11567	0.989699	0.95514	1.2016	1.1505	1.23933	0.782265	0.779999	0.696012	1.02017	1.19714	0.752759
212275278	hypothetical protein [Zea mays]	118.283	43.01	4	1	14	30	2	2	2	2	2	2	2	2	2	2.70357	3.78524	4.85763	0.772603	0.509042	3.95434	4.89985	1.88138	3.83466	1.04997	1.01301	1.06907	1.08287	1.03305	1.06905	0.905221	0.90292	0.868228	1.04402	1.06166	0.892123
162462006	putative inositol-3-phosphate synthase [Zea mays]	118.081	30.78	5	3	16	30	7	7	7	7	7	7	7	7	7	9.342	6.41685	3.59013	9.74544	4.49815	1.42041	2.75973	9.74017	2.12712	0.749985	0.783402	0.805711	1.2096	1.20437	1.13141	1.04674	0.924185	1.02017	0.779699	1.18179	0.997034
818213455	bifunctional protein FolD 4, chloroplastic [Zea mays]	118.074	33.6	1	12	12	26	19	19	19	19	19	19	19	19	19	6.34896	9.34979	5.77548	3.40816	4.63915	7.62649	7.488	7.636	8.07376	0.997643	0.960499	0.972803	0.940361	0.937474	0.977593	1.02626	1.08523	1.04508	0.976982	0.951809	1.05219
162463680	tubulin gamma-2 chain [Zea mays]	118.002	32.2	3	2	15	28	4	4	4	4	4	4	4	4	4	3.40045	3.51363	10.7839	26.9952	26.0449	27.5019	26.5843	29.8678	43.8519	0.909087	0.924988	0.995571	1.13974	1.11959	1.10999	0.858606	0.870868	0.860948	0.943215	1.12311	0.863474
226504518	Grx_S17 - glutaredoxin subgroup II [Zea mays]	117.815	47.29	3	8	17	27	8	8	8	8	8	8	8	8	8	9.91132	3.56408	8.62483	3.25946	7.51484	6.71968	6.44311	6.71158	8.09037	1.01135	1.02171	1.01506	0.971264	0.941306	1.00366	1.01856	1.00865	0.988344	1.01604	0.972077	1.00518
162461114	lipoxygenase [Zea mays]	117.801	27.72	3	14	23	32	13	13	13	13	13	13	13	13	13	10.2549	5.36101	3.38521	10.3727	4.4288	9.68064	24.3686	25.0812	28.3731	1.29826	1.13248	1.10297	1.1895	1.03706	1.34619	0.570613	0.659323	0.580329	1.1779	1.19091	0.603422
226504600	LOC100285189 [Zea mays]	117.772	33.73	2	15	23	32	16	16	16	16	16	16	16	16	16	10.2598	6.94868	8.51922	4.50965	5.82006	5.44389	6.19905	9.63925	9.83593	0.965721	1.05377	1.03769	1.07402	1.07563	1.06944	0.904293	0.923517	0.885454	1.01906	1.07303	0.904421
670424492	PREDICTED: flowering time control protein FPA [Zea mays]	117.741	23.61	1	17	17	28	23	23	23	23	23	23	23	23	23	6.29182	6.62295	6.85793	7.29775	10.8326	6.27369	6.01412	11.3476	12.8874	0.949716	0.983395	0.972417	1.06525	0.989949	1.00676	1.02436	1.02251	1.00567	0.968509	1.02065	1.01751
670366847	PREDICTED: myosin-1 [Zea mays]	117.655	20.91	1	21	24	34	21	21	21	21	21	21	21	21	21	6.84494	4.48963	5.99708	6.19975	9.02406	5.37894	6.30948	5.57834	6.17896	0.999377	1.01288	0.998814	1.07302	1.01702	1.03328	0.950674	0.94387	0.955484	1.00369	1.04111	0.950009
670435140	PREDICTED: uncharacterized protein LOC100193995 isoform X1 [Zea mays]	117.521	28.9	2	23	23	31	26	26	26	26	26	26	26	26	26	5.44328	8.89946	7.71497	8.80468	6.08736	4.77168	9.81414	8.11435	12.2613	0.999902	1.03572	0.976442	1.0309	0.990083	0.998437	0.983267	0.959847	0.966183	1.00402	1.00647	0.969765
670364819	PREDICTED: heterogeneous nuclear ribonucleoprotein 1-like [Zea mays]	117.482	55.75	1	17	17	31	25	25	25	25	25	25	25	25	25	8.78679	12.6152	5.44818	5.30473	8.60431	6.80381	6.57233	6.13497	9.52641	0.989283	0.973688	1.01844	0.951233	0.966122	0.978597	1.03219	1.05909	1.04512	0.993803	0.965317	1.04547
226494417	LOC100285111 precursor [Zea mays]	117.439	17.54	1	10	11	25	14	14	14	14	14	14	14	14	14	3.84296	5.48735	3.34749	5.69893	2.46707	2.50511	6.70349	5.55775	4.65366	0.967132	0.892851	0.986514	1.05362	1.04103	1.04414	0.966559	0.999008	1.01846	0.948832	1.04626	0.994675
670385896	PREDICTED: protein transport protein sec31-like [Zea mays]	117.407	36.42	4	8	17	31	9	9	9	9	9	9	9	9	9	3.70271	3.70597	4.11141	10.1786	8.72726	5.44004	12.4689	21.2247	11.5216	0.995533	0.993058	1.06869	1.06527	1.01146	1.058	0.956586	1.0071	0.940776	1.0191	1.04491	0.968154
670368253	PREDICTED: diphosphomevalonate decarboxylase-like isoform X2 [Zea mays]	117.391	50	6	4	19	31	6	6	6	6	6	6	6	6	6	9.79501	5.0256	8.10721	5.85232	7.95819	6.98384	6.6268	4.49934	3.73364	0.965269	0.988901	1.04076	1.04939	1.03153	0.966689	0.980665	0.957565	0.971031	0.998311	1.01587	0.969754
226503699	putative serine/threonine protein phosphatase superfamily protein isoform 1 [Zea mays]	117.386	39.87	1	3	11	24	4	4	4	4	4	4	4	4	4	2.64831	3.12508	4.84149	3.20989	4.33013	4.40141	2.50171	3.1037	2.25233	0.996822	1.0847	0.923379	0.994937	0.958816	1.02066	0.974982	1.02579	1.01635	1.00163	0.991472	1.00571
162464003	lipoxygenase10 [Zea mays]	117.282	18.34	1	9	19	31	6	6	6	6	6	6	6	6	6	7.7865	8.47901	2.26445	2.61556	8.16584	7.6775	2.43261	3.59594	5.71014	1.02515	1.06373	1.11572	0.78278	0.779328	0.785193	1.22061	1.11648	1.30152	1.0682	0.782434	1.21287
670361120	PREDICTED: uncharacterized protein LOC100383926 isoform X1 [Zea mays]	117.153	17.55	2	13	18	30	13	13	13	13	13	13	13	13	13	5.00214	2.79328	3.89899	11.1806	4.44098	5.63886	6.2519	4.23233	4.86555	0.993269	0.954825	1.0052	1.07307	1.002	1.02122	0.948025	0.972353	1.00496	0.984432	1.0321	0.975112
162459293	aquaporin PIP2-1 [Zea mays]	117.122	35.17	3	3	6	28	3	3	3	3	3	3	3	3	3	2.74956	6.01043	0.968771	2.55024	3.96125	3.47359	4.22838	2.82159	7.69323	1.08014	1.04607	1.11017	1.01246	0.992648	0.998422	0.953803	0.9227	0.872031	1.07879	1.00118	0.916178
670365149	PREDICTED: calcium-transporting ATPase 1, plasma membrane-type [Zea mays]	117.119	18.43	2	15	20	31	18	18	18	18	18	18	18	18	18	7.58944	5.68851	3.32265	3.95891	4.63739	4.55315	4.44112	4.13036	10.3012	1.03974	1.02833	1.00009	1.02482	0.991347	1.02018	0.981817	1.00728	0.974998	1.02272	1.01212	0.988032
162464025	putative protein kinase [Zea mays]	117.093	50.55	7	11	16	30	12	12	12	12	12	12	12	12	12	33.3074	108.569	52.7884	46.2983	68.0676	23.164	43.3537	43.1686	46.2252	0.91956	0.990749	0.777387	0.768243	0.693551	0.958535	1.00217	1.18307	1.06681	0.895899	0.806776	1.08402
293334655	putative DEAD-box ATP-dependent RNA helicase family protein [Zea mays]	116.871	28.27	3	13	18	31	13	13	13	13	13	13	13	13	13	4.76901	6.67894	4.53847	4.36274	5.18724	3.04293	4.4984	7.01464	5.75006	0.920411	0.943024	0.997889	0.990688	1.00272	0.981304	1.08185	1.09397	1.01604	0.953775	0.99157	1.06396
212275374	hypothetical protein precursor [Zea mays]	116.823	19.09	1	4	14	31	3	3	3	3	3	3	3	3	3	16.5392	4.75287	9.05079	13.7938	1.20437	3.17295	10.6826	3.85628	3.47162	1.08468	1.1784	0.915366	0.959175	0.993463	1.02842	0.959247	0.965595	1.07237	1.05948	0.993687	0.99907
363543195	RNA-binding protein Nova-1 [Zea mays]	116.648	48.26	1	5	14	26	6	6	6	6	6	6	6	6	6	6.56824	12.9009	3.04594	1.86029	4.40633	2.68165	7.95115	4.72674	9.20387	0.994165	1.00742	0.995778	0.974667	0.92292	0.91611	1.07796	1.00555	1.12506	0.999122	0.937899	1.06952
226497794	LOC100281032 precursor [Zea mays]	116.617	39.6	1	9	10	24	9	9	9	9	9	9	9	9	9	9.92236	11.8896	10.0637	3.50717	5.14035	4.09376	3.81124	7.66705	6.09713	0.984386	0.866675	1.03458	1.00536	1.03015	0.956417	1.02962	1.02484	1.091	0.961879	0.997311	1.04848
308044415	inosine-5'-monophosphate dehydrogenase [Zea mays]	116.228	34.93	1	2	13	26	2	2	2	2	2	2	2	2	2	9.69033	6.62305	17.5765	0.507364	8.07872	4.37199	1.24238	1.38696	1.71336	1.00677	0.877591	1.01836	1.05304	1.13378	1.08445	0.901575	0.899526	0.97548	0.967573	1.09042	0.925527
670407579	PREDICTED: probable protein phosphatase 2C 45 [Zea mays]	116.227	45.69	1	7	16	34	11	11	11	11	11	11	11	11	11	7.71645	6.25027	3.7913	7.78529	6.43831	6.27221	6.47783	4.23418	8.11432	0.997964	0.976811	1.00757	0.982498	0.965135	0.953507	1.02874	1.04522	1.06953	0.994115	0.967047	1.04783
926657609	LOC100283031 [Zea mays]	116.214	32.78	3	13	15	27	21	21	21	21	21	21	21	21	21	15.775	16.9344	14.9442	15.84	8.51044	12.6327	15.7576	15.2485	25.871	1.17512	1.16197	0.986571	1.05736	1.01816	1.02465	0.91775	0.86645	0.854746	1.10789	1.03339	0.879649
226528154	uncharacterized LOC100272720 [Zea mays]	116.173	39.88	3	6	14	24	7	7	7	7	7	7	7	7	7	13.736	4.39076	6.79023	7.84006	7.41322	9.00939	11.0703	12.4775	14.764	0.946504	0.9244	0.931073	0.940192	1.02362	1.00426	1.15183	1.06671	1.1512	0.933992	0.98936	1.12325
226533244	transaminase/ transferase, transferring nitrogenous groups [Zea mays]	116.153	31.6	1	6	12	26	12	12	12	12	12	12	12	12	12	3.71602	4.67318	3.58489	6.12185	6.19657	3.8584	5.6098	8.13141	7.48848	0.960686	0.969934	0.988856	1.07864	0.998503	1.04366	0.972174	0.967333	0.999904	0.973159	1.04027	0.979804
226502817	vesicle-associated membrane protein 725 [Zea mays]	116.121	40.54	5	1	12	30	2	2	2	2	2	2	2	2	2	4.03969	8.89691	4.6627	3.92869	5.21628	8.61712	0.555574	0.220012	7.05601	1.08948	0.936872	0.951117	1.04492	1.00748	1.06647	0.963003	0.976882	0.955111	0.992489	1.03962	0.964999
670385431	PREDICTED: uncharacterized protein LOC103649588 [Zea mays]	116.044	25.39	1	8	14	30	14	14	14	14	14	14	14	14	14	13.2175	12.2348	4.70111	13.0029	5.34224	4.50253	10.2843	6.94873	5.45402	1.07227	1.03182	1.03953	0.934037	0.978819	1.00502	1.00914	0.948884	1.00819	1.04787	0.972626	0.98874
670393957	PREDICTED: LOC100286018 isoform X1 [Zea mays]	115.861	35.95	3	6	19	29	8	8	8	8	8	8	8	8	8	3.39347	13.7198	12.1317	6.00437	5.92229	4.87999	7.26833	4.59805	10.604	0.988716	0.895784	0.920361	0.965179	0.9531	0.990585	1.0131	1.10848	1.09154	0.934954	0.969621	1.07104
670358772	PREDICTED: uncharacterized protein LOC100272722 isoform X1 [Zea mays]	115.582	12.98	2	24	24	30	20	20	20	20	20	20	20	20	20	5.36187	6.2104	4.84667	4.94107	5.86032	5.29503	4.30127	9.06812	7.23753	0.987972	1.00773	1.04296	1.02	0.95048	0.94608	0.998058	1.03189	1.02422	1.01289	0.972186	1.01805
226495197	LOC100281554 [Zea mays]	115.525	30.69	1	20	20	30	18	18	18	18	18	18	18	18	18	6.05769	3.89411	4.71977	4.53692	4.31145	4.89536	4.15266	5.92852	5.04312	0.992605	0.95795	0.980689	0.96136	0.952825	0.995932	0.999945	1.09356	1.05725	0.977081	0.970039	1.05025
226509672	26S proteasome non-ATPase regulatory subunit 4 [Zea mays]	115.49	30.17	1	2	9	25	4	4	4	4	4	4	4	4	4	5.14375	7.2184	0.343316	2.60168	0.481437	0.893794	4.79975	2.1791	4.36673	1.04654	1.06066	1.04939	1.01584	1.00513	1.04311	0.912921	0.91947	0.944067	1.05219	1.02136	0.925486
670360551	PREDICTED: ATP binding protein isoform X1 [Zea mays]	115.312	33.51	2	17	20	28	16	16	16	16	16	16	16	16	16	6.89993	6.8147	6.35143	5.96661	7.98474	8.84227	7.81389	6.05827	5.59171	0.980544	0.951308	1.05415	1.03274	0.969708	0.972808	1.02646	0.998875	1.01415	0.995335	0.991752	1.01316
226491962	uncharacterized protein LOC100274450 [Zea mays]	114.931	51.94	1	10	15	29	10	10	10	10	10	10	10	10	10	3.1359	10.0509	13.5046	8.54275	3.40691	6.34016	7.80021	7.58087	6.66864	0.917017	0.975566	0.886211	0.894657	1.01814	0.956864	1.1288	1.12284	1.09803	0.926265	0.956553	1.11656
670436256	PREDICTED: uncharacterized protein LOC100304428 isoform X1 [Zea mays]	114.902	22.15	2	7	18	31	9	9	9	9	9	9	9	9	9	4.5138	2.66619	6.78793	8.70227	6.21202	6.51609	6.64782	7.31343	12.1151	0.98203	1.01711	1.03463	1.02705	0.993233	1.00776	0.983966	0.99228	0.967365	1.01126	1.00935	0.981204
226503057	vesicle-associated membrane protein 725 [Zea mays]	114.892	41.36	8	1	12	30	2	2	2	2	2	2	2	2	2	3.64685	3.66713	2.81329	7.80997	1.06796	7.14297	3.65583	5.55269	7.88761	1.02019	1.06911	1.08953	0.989791	1.00075	0.992624	0.981956	0.937374	0.938249	1.05961	0.994387	0.952527
670423643	PREDICTED: proton pump-interactor 1-like [Zea mays]	114.785	34.31	1	10	21	31	12	12	12	12	12	12	12	12	12	11.8138	9.25181	11.9092	13.202	16.7594	10.9592	5.00224	6.15865	9.89787	0.933601	0.951821	1.00057	1.13756	1.1455	1.0263	1.00007	0.939378	0.959141	0.961999	1.10312	0.966196
226510234	LOC100283983 [Zea mays]	114.725	28.14	1	3	11	26	4	4	4	4	4	4	4	4	4	12.3728	7.83634	3.81037	12.4804	7.55324	4.10488	33.424	41.2742	45.7665	1.35327	1.23322	1.01264	1.30985	1.21092	1.29728	0.398227	0.547165	0.501186	1.19971	1.27268	0.482193
670439635	PREDICTED: nardilysin [Zea mays]	114.703	25.58	1	27	27	32	26	26	26	26	26	26	26	26	26	5.97038	8.02127	5.28356	5.97767	6.95446	6.49855	10.5581	7.11667	6.20551	1.0616	1.01313	0.941075	1.06103	1.04061	1.1004	0.891987	0.914067	0.919744	1.00527	1.06735	0.908599
226532530	LOC100285053 [Zea mays]	114.575	43.24	1	11	11	23	12	12	12	12	12	12	12	12	12	20.105	18.493	10.2656	17.5758	12.6717	20.9155	18.8907	10.4083	11.862	0.892063	0.794882	0.954425	0.959653	0.900112	0.879098	1.10753	1.07342	1.17007	0.880457	0.912954	1.11701
162460642	starch branching enzyme1 [Zea mays]	114.531	28.43	1	21	21	31	24	24	24	24	24	24	24	24	24	8.42507	5.54216	4.63675	6.03221	2.23068	5.27067	5.79364	7.03178	4.79872	0.946558	0.939687	1.02322	1.04206	1.03441	1.084	0.96807	0.966386	0.963702	0.969821	1.05349	0.966053
219363425	2-cys peroxiredoxin BAS1 [Zea mays]	114.497	51.15	1	3	13	32	8	8	8	8	8	8	8	8	8	3.76678	2.27049	5.177	3.0403	3.91223	5.6894	7.59276	7.80023	4.25357	1.00333	1.01454	0.984296	1.0792	1.08605	1.15224	0.850587	0.903206	0.886552	1.00072	1.10583	0.880115
226509036	tyrosyl-tRNA synthetase [Zea mays]	114.444	39.47	1	2	16	28	2	2	2	2	2	2	2	2	2	0.468931	3.81844	10.9	18.3071	15.6669	15.6552	67.5484	39.8286	72.7557	1.00243	0.953598	0.892564	1.2645	1.5314	1.59686	0.444759	0.501006	0.428082	0.94953	1.46425	0.457949
212722578	uncharacterized protein LOC100193916 [Zea mays]	114.423	44.94	1	1	16	30	1	1	1	1	1	1	1	1	1										1.01543	0.958261	0.967738	1.085	0.936531	0.987503	1.03964	1.06853	0.95375	0.980475	1.00301	1.02064
226504646	hypothetical protein [Zea mays]	114.422	49.23	2	5	15	26	9	9	9	9	9	9	9	9	9	10.5904	11.0061	4.28134	6.79888	8.66956	6.87128	7.06601	10.1555	18.2625	0.939469	1.01718	1.02503	1.00893	0.999695	0.950457	1.01812	0.953068	1.02423	0.993893	0.986361	0.998472
670402685	PREDICTED: uncharacterized protein LOC100194030 isoform X2 [Zea mays]	114.413	33.52	3	2	14	27	1	1	1	1	1	1	1	1	1										1.06645	0.925419	1.17969	0.999155	0.927205	0.962416	1.0271	0.945138	1.01191	1.05718	0.962926	0.994714
670394698	PREDICTED: LOC542176 isoform X1 [Zea mays]	114.346	61.72	2	9	18	35	13	13	13	13	13	13	13	13	13	12.7062	5.31468	6.59545	5.40218	5.38923	2.18061	6.49177	4.78034	4.49016	0.9586	0.938487	1.03777	1.01454	0.983791	0.994265	0.967047	1.0213	1.05321	0.978286	0.997531	1.01385
226508732	activator of 90 kDa heat shock protein ATPase [Zea mays]	114.306	44.76	1	6	17	31	4	4	4	4	4	4	4	4	4	3.46498	1.5355	6.09176	5.68342	3.42729	2.61364	4.55042	0.936899	3.96078	0.886007	0.996317	1.00968	0.997824	1.00433	1.01302	0.980637	1.0455	1.01892	0.964	1.00506	1.01502
163838698	ras-related protein Rab-2-B [Zea mays]	114.267	72.38	2	6	14	25	9	9	9	9	9	9	9	9	9	8.05306	8.98474	15.5412	15.3497	12.0064	6.16006	17.267	5.277	3.31488	1.07004	0.965479	1.01679	1.00348	0.932465	0.964465	1.07651	1.00575	1.02999	1.01744	0.966804	1.03741
670377921	PREDICTED: SNF1-related protein kinase catalytic subunit alpha KIN10-like isoform X2 [Zea mays]	114.171	30.86	3	10	17	33	16	16	16	16	16	16	16	16	16	6.26958	4.20978	7.36133	5.28191	4.47342	4.24528	1.5163	4.95794	4.13757	1.00289	1.01287	0.929324	0.997625	1.04725	1.0795	0.95141	0.962909	0.972935	0.981696	1.04146	0.962418
162459647	SET domain protein SDG111 [Zea mays]	114.089	32.36	2	8	19	28	5	5	5	5	5	5	5	5	5	11.875	3.23972	2.76895	8.54193	2.21605	1.47152	2.2063	4.77378	5.09577	0.959426	1.02298	1.06089	1.03848	0.950439	0.971035	0.950894	1.04916	0.933217	1.01443	0.986653	0.977756
212723604	40S ribosomal protein S5 [Zea mays]	114.064	40.2	1	8	9	34	22	22	22	22	22	22	22	22	22	7.568	8.79686	7.7232	9.04317	3.34601	5.96159	7.58224	6.30216	6.42655	1.01614	0.968092	0.880557	0.88237	1.03389	1.03235	1.01392	1.08945	1.08874	0.95493	0.98287	1.06404
162459748	methylthioribose-1-phosphate isomerase [Zea mays]	114.034	46.32	1	16	16	27	20	20	20	20	20	20	20	20	20	7.14988	11.0991	4.92186	11.1305	9.08506	7.85665	7.67401	7.22282	12.9636	0.992295	0.921996	1.0772	0.95193	0.956612	0.936767	1.09037	1.06955	1.09747	0.997163	0.948436	1.0858
670401696	PREDICTED: proteasome-associated protein ECM29 homolog [Zea mays]	114.034	12.92	1	22	22	30	24	24	24	24	24	24	24	24	24	2.4957	4.19302	3.77912	5.42422	7.33945	5.09372	7.35718	8.14336	9.96185	1.00775	0.98486	0.945159	1.0271	1.02072	1.01374	0.999348	1.0265	0.984891	0.979257	1.02052	1.00358
226529619	succinate semialdehyde dehydrogenase [Zea mays]	113.95	25.43	2	12	12	28	20	20	20	20	20	20	20	20	20	6.09518	8.05971	2.39142	8.54656	4.86498	2.86876	4.28534	5.01653	6.25162	1.0387	0.938838	0.992219	1.05001	1.02878	1.06236	0.966744	0.960024	0.988798	0.989918	1.04705	0.971855
226493297	OB-fold nucleic acid binding domain containing protein [Zea mays]	113.829	48.8	1	4	7	29	14	14	14	14	14	14	14	14	14	5.11945	6.90904	6.00659	5.81835	4.4642	6.71992	5.39173	6.27144	4.2317	0.961141	1.02063	1.00543	0.971553	0.99474	1.01676	0.978921	1.02506	1.02156	0.995734	0.994352	1.00852
670420529	PREDICTED: uncharacterized protein LOC100273649 isoform X1 [Zea mays]	113.688	19.51	3	15	25	31	15	15	15	15	15	15	15	15	15	11.7246	12.407	10.7477	21.2592	13.8844	14.8199	20.7465	15.6903	22.4933	0.920123	0.989951	0.998964	1.03594	1.01469	1.00647	1.00943	0.96392	0.990268	0.969679	1.01903	0.987872
226498936	anamorsin homolog [Zea mays]	113.45	50.19	3	2	10	26	1	1	1	1	1	1	1	1	1										1.02931	0.986435	0.889159	0.998984	0.902206	0.859116	1.11509	1.18312	1.10264	0.968301	0.920102	1.13362
670362763	PREDICTED: 40S ribosomal protein S20-2-like [Zea mays]	113.333	46.03	2	3	7	44	26	26	26	26	26	26	26	26	26	10.3627	8.13187	6.30031	11.0061	6.63331	8.56427	7.51776	7.25721	11.0414	0.980662	0.956884	1.03956	0.920368	0.959506	1.0059	1.03735	1.04991	1.03863	0.992368	0.961924	1.04196
293331577	hypothetical protein [Zea mays]	113.271	30.07	1	8	26	31	9	9	9	9	9	9	9	9	9	9.67964	8.70412	4.64819	0.639658	5.02654	3.52364	9.29473	5.47039	2.98101	0.99101	0.998246	1.02039	1.07371	1.02871	1.0473	0.976508	0.924809	0.903865	1.00321	1.04991	0.935061
226506906	calmodulin binding protein [Zea mays]	113.194	27.16	1	3	15	28	2	2	2	2	2	2	2	2	2	0.278558	0.988152	10.7109	8.4984	13.6216	5.86869	110.261	94.5068	394.73	1.15346	1.03595	1.07349	1.69585	1.48041	1.64547	0.186707	0.227456	0.12171	1.08763	1.60725	0.178624
212720956	proteasome subunit alpha type [Zea mays]	113.104	42.55	3	1	11	32	2	2	2	2	2	2	2	2	2	4.62702	5.30079	1.83489	3.21921	0.727691	4.04807	10.1596	3.6101	2.70278	0.976697	1.01058	0.994051	0.989173	0.965217	0.964766	1.02043	1.07193	1.02089	0.993776	0.973052	1.03775
226501592	6-phosphofructokinase [Zea mays]	113.064	29.74	2	13	16	33	22	22	22	22	22	22	22	22	22	5.44957	5.40947	5.26658	9.21438	10.1081	2.92228	7.60493	5.41049	8.29757	1.00232	0.974297	1.00369	1.01985	0.969112	1.00643	0.999041	0.996489	1.01399	0.993434	0.998462	1.00317
162460029	glutathione transferase41 [Zea mays]	112.992	34.46	1	10	10	27	22	22	22	22	22	22	22	22	22	10.4885	9.7161	12.5216	5.95015	10.8377	12.3946	5.84306	3.94632	5.93695	0.957659	0.94298	0.787866	0.913337	1.15162	1.14584	0.938215	1.03814	1.00552	0.896169	1.07027	0.993956
670375899	PREDICTED: dentin sialophosphoprotein-like [Zea mays]	112.792	32.75	1	19	26	34	17	17	17	17	17	17	17	17	17	5.05499	5.29209	4.40556	4.85471	4.7465	4.26556	7.70711	4.27081	6.29141	1.00889	0.991296	1.02641	1.01986	0.969946	0.99407	0.979508	1.0119	1.03396	1.00887	0.994624	1.00846
670430868	PREDICTED: dnaJ homolog subfamily B member 11-like [Zea mays]	112.755	40	1	5	16	30	8	8	8	8	8	8	8	8	8	7.01483	4.38711	7.91395	6.10675	4.90698	7.54822	4.7915	7.7171	4.20381	0.964702	0.955632	1.00532	1.02848	1.04574	1.01351	1.02972	1.01901	1.02797	0.975216	1.02925	1.02556
226490863	CBS domain protein [Zea mays]	112.726	68.29	1	11	11	32	27	27	27	27	27	27	27	27	27	10.5066	6.55739	5.33132	5.66704	11.8059	4.64609	10.6499	7.0281	8.80462	1.10804	1.05029	1.14347	0.862818	0.88728	0.923404	0.984502	1.02485	1.07349	1.1006	0.891167	1.02761
226492122	uncharacterized protein LOC100272940 [Zea mays]	112.677	31	1	2	9	24	2	2	2	2	2	2	2	2	2	2.32703	0.1977	6.2422	1.30628	4.15422	1.4272	6.56605	0.265653	0.995097	1.07426	1.03157	0.989964	0.926235	0.866181	0.897692	1.11318	1.07508	1.10244	1.03193	0.896703	1.0969
226503529	ruvB-like 2 [Zea mays]	112.595	34.94	1	3	15	30	4	4	4	4	4	4	4	4	4	4.32762	9.52958	8.78463	6.60922	2.63946	9.56561	12.5103	8.15014	3.86886	1.0343	1.11709	0.93194	0.805175	0.882419	0.78435	1.15983	1.20561	1.23147	1.02778	0.823981	1.19897
226509559	patellin-5 [Zea mays]	112.499	47.53	1	5	15	29	8	8	8	8	8	8	8	8	8	12.0587	4.7794	8.13371	3.73718	3.64043	6.01583	7.95791	11.9191	13.1526	0.869818	0.963592	0.876624	0.966166	1.03691	1.06196	1.01829	1.0947	1.06338	0.903345	1.02168	1.05879
363543387	histidine triad nucleotide binding protein [Zea mays]	112.44	49.61	2	7	7	27	16	16	16	16	16	16	16	16	16	15.6745	16.5732	5.27825	13.1668	7.38226	6.66014	5.65699	9.90122	12.0744	0.89888	0.930151	0.886789	0.901608	0.945446	0.987903	1.05349	1.14437	1.21256	0.905273	0.944986	1.13681
926657583	LOC100283194 [Zea mays]	112.389	33.05	1	3	12	24	3	3	3	3	3	3	3	3	3	5.66766	0.99148	3.19106	3.84301	0.68856	0.130745	0.888747	8.3993	1.57691	0.928517	0.972793	0.939017	1.01226	0.98581	1.05322	0.992831	1.05199	1.0668	0.946776	1.0171	1.03721
670378374	PREDICTED: proton pump-interactor 1-like [Zea mays]	112.35	35.49	1	13	24	32	13	13	13	13	13	13	13	13	13	4.99893	5.38444	5.00102	8.92021	7.60221	4.02071	9.79729	7.32399	8.72606	0.88799	0.929947	0.833027	1.05174	1.0764	1.00115	1.04865	1.05481	1.05957	0.883655	1.0431	1.05434
670388902	PREDICTED: probable inactive serine/threonine-protein kinase scy1 isoform X1 [Zea mays]	112.346	21.99	2	2	17	28	1	1	1	1	1	1	1	1	1										1.08053	0.919131	1.08481	1.00567	0.921277	0.97525	1.02667	1.03617	0.983801	1.02816	0.967401	1.01555
670393254	PREDICTED: uncharacterized protein LOC100277576 isoform X1 [Zea mays]	112.172	44.58	2	8	8	29	19	19	19	19	19	19	19	19	19	7.7575	7.90864	6.63566	2.75187	4.77796	9.14874	5.89518	6.92825	4.96362	0.813433	1.17266	0.974835	1.07727	1.10999	0.819446	1.13846	0.992417	0.951309	0.986977	1.00224	1.0274
902763212	vacuolar proton pump homolog1 [Zea mays]	111.894	19.06	6	4	14	32	4	4	4	4	4	4	4	4	4	2.60215	2.6621	3.18751	3.42016	3.09129	0.158867	1.71688	0.976287	1.60406	0.997985	1.03425	1.09677	1.0347	0.990847	0.974782	0.955485	0.99041	0.957284	1.043	1.00011	0.967726
670417873	PREDICTED: ecotropic viral integration site 5 protein homolog [Zea mays]	111.882	25.93	1	13	19	27	15	15	15	15	15	15	15	15	15	9.07717	10.9052	12.3393	8.45075	9.21522	9.32786	10.5519	7.84251	7.23816	0.955388	1.02615	1.00903	0.957171	0.970963	0.984983	1.10227	1.00595	0.990718	0.996857	0.971039	1.03298
670404977	PREDICTED: uncharacterized protein LOC100384394 isoform X1 [Zea mays]	111.83	33.64	3	13	18	29	17	17	17	17	17	17	17	17	17	7.5642	4.46569	3.87096	4.2721	5.1044	4.56661	5.73288	4.68893	8.43714	1.01159	1.03578	1.03328	0.995199	1.00557	1.01581	0.949154	0.97262	0.984323	1.02688	1.00553	0.968699
226505692	LOC100282612 [Zea mays]	111.814	36.6	1	4	14	31	4	4	4	4	4	4	4	4	4	6.62173	6.13857	0.522896	8.4418	2.43003	1.46328	4.63343	6.01058	2.74114	1.01696	0.845127	0.743389	0.801467	1.07488	0.953629	1.10536	1.14469	1.18387	0.868491	0.943327	1.14464
212722354	hypothetical protein [Zea mays]	111.76	37.06	1	13	13	24	16	16	16	16	16	16	16	16	16	5.04861	4.44861	8.16511	4.41562	4.37471	3.23497	5.16174	6.9192	6.18947	1.0146	0.960064	0.895048	0.946495	1.0329	1.0513	0.972914	1.06168	1.05854	0.956569	1.01023	1.03105
259490685	hypothetical protein [Zea mays]	111.76	33	1	6	21	32	7	7	7	7	7	7	7	7	7	8.72164	7.1134	5.12291	3.80458	4.31592	6.98642	6.63311	6.71261	6.48771	1.00163	1.01392	0.980493	1.00733	0.979732	1.04669	0.970064	1.0246	0.984583	0.998681	1.01125	0.993082
226501416	pyrophosphate-energized proton pump1 [Zea mays]	111.74	56.25	2	15	15	30	23	23	23	23	23	23	23	23	23	7.19068	4.30319	4.61439	4.53396	3.13243	4.32532	3.28824	4.9716	5.37253	1.0217	1.10538	0.945328	0.948199	1.01147	1.00279	0.991152	0.995853	1.01024	1.02414	0.987486	0.99908
226506628	calcium lipid binding protein-like [Zea mays]	111.639	36.73	4	19	20	32	24	24	24	24	24	24	24	24	24	9.52058	5.75235	5.03584	7.03588	5.52976	2.47079	6.16505	4.50596	7.70945	1.04533	0.986835	1.04708	0.994652	0.948026	0.994206	0.97652	1.00592	1.01249	1.02641	0.978961	0.99831
670394370	PREDICTED: uncharacterized protein LOC100383531 isoform X1 [Zea mays]	111.634	34.67	2	8	26	36	7	7	7	7	7	7	7	7	7	3.99683	4.20997	2.05824	15.8636	7.7226	4.58192	13.6233	5.47594	6.86765	1.05931	0.951713	1.03218	0.962006	0.952876	0.974303	1.06289	1.02052	0.984741	1.0144	0.963062	1.02272
670444272	PREDICTED: ABC transporter F family member 1-like [Zea mays]	111.574	29.65	1	3	17	31	3	3	3	3	3	3	3	3	3	6.34775	1.7019	7.31945	8.96636	21.0706	8.67395	8.9978	4.73592	8.51684	0.95089	0.96145	0.896578	0.935011	0.982717	1.00803	1.00763	1.09609	1.06428	0.936306	0.975254	1.056
670389665	PREDICTED: callose synthase 12-like [Zea mays]	111.56	11.92	2	16	19	30	16	16	16	16	16	16	16	16	16	7.30586	4.71282	6.38504	3.28533	4.81438	5.33411	7.12617	6.11627	7.89423	1.00207	0.998758	1.0168	1.06483	0.998208	0.973338	0.962497	0.95433	0.954495	1.00588	1.01213	0.957108
226505956	LOC100282958 [Zea mays]	111.542	49.42	3	10	18	28	9	9	9	9	9	9	9	9	9	2.08964	6.977	3.53192	3.36228	6.53024	0.726531	1.18409	4.49341	4.71515	1.14764	1.03686	1.13837	1.20299	1.1359	1.1493	0.731347	0.727014	0.709157	1.10763	1.16273	0.722506
802084003	glycine dehydrogenase (decarboxylating), mitochondrial precursor [Zea mays]	111.492	20.63	1	19	19	28	22	22	22	22	22	22	22	22	22	7.60211	8.13677	10.2081	7.49167	5.26524	6.39342	9.85671	12.399	12.2656	1.08553	0.989489	1.08388	1.12786	1.07425	1.1368	0.839967	0.812216	0.873998	1.05297	1.11297	0.84206
226529563	alpha-soluble NSF attachment protein [Zea mays]	111.432	56.75	1	14	15	27	16	16	16	16	16	16	16	16	16	9.16792	9.28776	11.8922	6.47644	5.45803	7.38858	4.58005	7.02472	5.73014	1.04924	0.840544	0.791438	0.806244	1.08476	1.02654	1.04431	1.17595	1.14495	0.893741	0.972513	1.12174
226529769	putative SERRATE-related C2H2 zinc-finger family protein [Zea mays]	111.351	25.61	1	6	20	31	4	4	4	4	4	4	4	4	4	13.2349	5.21175	4.80991	8.66025	6.93626	9.47783	2.22797	6.26474	2.58862	1.08298	1.03187	1.02616	0.967116	0.930405	0.890823	0.980728	1.04211	1.02877	1.047	0.929448	1.0172
226509698	3,4-dihydroxy-2-butanone kinase [Zea mays]	111.305	31.82	1	16	16	26	16	16	16	16	16	16	16	16	16	3.07782	12.8739	3.84661	6.41815	4.014	3.0837	7.57578	6.48363	4.58546	0.983626	0.965477	0.999983	0.959597	0.910066	0.957863	1.06544	1.1057	1.08579	0.983029	0.942509	1.08564
226496151	uncharacterized LOC100275297 [Zea mays]	111.261	63.01	3	3	9	35	6	6	6	6	6	6	6	6	6	8.24894	3.26662	6.90363	6.51485	5.5128	2.66647	3.21316	4.56451	6.7654	0.912132	0.975441	1.02377	1.09439	1.01643	1.06534	0.947761	0.93286	1.02982	0.970447	1.05872	0.970147
670364878	PREDICTED: protein MODIFIER OF SNC1 1-like isoform X1 [Zea mays]	111.212	21.24	2	22	29	31	19	19	19	19	19	19	19	19	19	8.88817	4.80082	4.75513	7.25865	5.66992	6.34163	8.84376	8.97183	8.34431	0.975479	1.01503	1.01228	0.984165	0.985088	0.976909	1.02186	1.01903	0.998224	1.00093	0.982054	1.01304
670387652	PREDICTED: uncharacterized protein LOC103650584 [Zea mays]	111.162	37.22	1	9	18	29	12	12	12	12	12	12	12	12	12	4.82553	3.51432	3.61728	4.02873	4.40619	5.10047	2.26077	4.32452	4.88607	1.01102	0.994458	0.989747	1.04722	1.02033	1.04019	0.926583	0.957478	1.00153	0.998409	1.03591	0.961863
670363508	PREDICTED: LOW QUALITY PROTEIN: nuclear cap-binding protein subunit 1 [Zea mays]	111.136	20.36	1	16	16	29	21	21	21	21	21	21	21	21	21	5.90975	4.46448	10.4039	7.37021	8.802	8.62864	8.84103	5.46693	6.57535	0.993042	1.01188	0.881292	0.946187	1.04373	1.07568	0.976856	1.06646	1.02691	0.962072	1.02187	1.02341
670393213	PREDICTED: uncharacterized protein LOC100277246 isoform X1 [Zea mays]	111.105	27.07	4	12	19	32	18	18	18	18	18	18	18	18	18	3.16635	4.54466	7.26914	5.13605	5.02615	3.44669	2.62508	4.80759	4.64371	1.0189	1.04252	0.888	0.927037	1.05816	1.03496	0.972962	1.03692	0.985862	0.983141	1.00672	0.998581
226498648	uncharacterized protein LOC100274429 [Zea mays]	110.932	47.96	3	12	21	32	18	18	18	18	18	18	18	18	18	3.70461	9.76617	6.97049	8.12971	4.90156	9.68108	9.02069	10.7525	6.21106	0.963284	0.986856	0.993997	1.12821	1.10861	1.07946	0.889667	0.89007	0.873159	0.981379	1.10543	0.884299
226493090	LOC100285843 [Zea mays]	110.806	30.56	1	9	10	25	11	11	11	11	11	11	11	11	11	10.329	4.90794	3.82836	1.60439	5.75229	2.65288	5.32019	4.60236	7.1558	1.01457	0.875675	0.78848	0.993381	1.12835	1.20138	0.891018	1.0076	0.96101	0.892908	1.10771	0.953209
226500656	fasciclin-like arabinogalactan protein 10 precursor [Zea mays]	110.786	28.44	1	12	13	33	25	25	25	25	25	25	25	25	25	6.96144	3.3813	8.02133	4.92743	6.45957	7.31018	7.74263	6.46008	6.51221	1.03721	1.01778	1.04713	0.993208	0.921905	0.929131	0.967193	1.01732	1.01021	1.03404	0.948082	0.998244
226493910	uncharacterized protein LOC100279852 [Zea mays]	110.682	22.84	1	3	18	28	2	2	2	2	2	2	2	2	2	1.05136	3.47985	4.60921	9.07286	10.2266	8.90841	11.2006	7.08195	20.1066	1.02298	0.970126	1.00858	0.975897	0.947879	0.947633	1.05094	1.03724	1.05463	1.00056	0.957136	1.04761
670416669	PREDICTED: uncharacterized protein LOC103629927 [Zea mays]	110.649	14.32	1	4	25	29	2	2	2	2	2	2	2	2	2	14.1935	7.32768	16.5033	11.9621	14.1776	2.68201	8.0339	30.5673	26.772	1.14182	1.05889	0.975909	0.934862	0.974032	0.958995	0.910535	0.94026	1.12645	1.05887	0.955963	0.992414
670361249	PREDICTED: uncharacterized protein LOC100501323 isoform X1 [Zea mays]	110.47	30.51	1	19	19	28	25	25	25	25	25	25	25	25	25	6.98194	8.0414	4.71261	8.78878	7.27384	5.18416	8.82001	6.29235	11.637	1.00689	1.04538	1.00788	1.02416	1.00223	1.02158	0.967661	0.96602	0.940178	1.02005	1.01599	0.957953
670384534	PREDICTED: LOW QUALITY PROTEIN: uncharacterized protein LOC100381936 isoform X1 [Zea mays]	110.406	16.98	2	16	19	28	21	21	21	21	21	21	21	21	21	9.50209	5.30375	6.53277	7.99582	5.25474	9.01217	6.23124	6.15232	6.13952	1.00794	1.02731	1.05315	0.994694	0.96526	0.991663	0.985653	0.971123	0.979781	1.02946	0.983873	0.978853
670440443	PREDICTED: epidermal growth factor receptor substrate 15-like 1 [Zea mays]	110.35	21.06	2	8	21	28	7	7	7	7	7	7	7	7	7	2.06393	7.46527	2.64232	6.4087	6.99032	2.21499	6.16231	6.26887	10.3376	1.12751	1.00001	1.03752	1.04217	1.00569	1.00959	0.928186	0.910757	0.898727	1.05501	1.01915	0.912557
212721318	uncharacterized protein LOC100192878 [Zea mays]	110.346	47.59	2	4	9	26	9	9	9	9	9	9	9	9	9	7.991	4.91796	4.15561	3.24359	2.9925	1.41002	3.04202	2.53126	2.09213	0.818105	0.997186	0.922635	0.996079	1.08871	1.02404	1.00665	1.04869	1.03284	0.912642	1.03628	1.02939
670429566	PREDICTED: vacuolar protein sorting-associated protein 4B-like [Zea mays]	110.315	40.61	1	3	19	25	1	1	1	1	1	1	1	1	1										1.0586	1.00756	0.940391	1.02891	1.08971	1.05306	0.907244	0.955966	0.955045	1.00218	1.05723	0.939418
162458495	60S ribosomal protein L30 [Zea mays]	110.263	71.43	3	5	9	31	5	5	5	5	5	5	5	5	5	3.30786	9.67206	1.70226	17.6026	6.57278	8.33617	4.83297	5.58908	6.9726	0.961801	0.986897	0.951475	0.915721	1.03015	0.936478	1.05525	1.05032	1.14643	0.966724	0.960784	1.084
226499098	uncharacterized protein LOC100279272 [Zea mays]	110.255	23.09	1	13	15	26	14	14	14	14	14	14	14	14	14	8.12035	6.9252	6.86514	4.16688	3.03011	5.72216	8.02101	7.49134	7.49211	0.962234	0.931414	0.969015	1.19249	1.20582	1.18984	0.814468	0.820113	0.849876	0.954221	1.19605	0.828152
162461404	protein disulfide isomerase3 precursor [Zea mays]	110.251	29.05	3	10	16	31	16	16	16	16	16	16	16	16	16	7.18457	3.18908	4.84102	3.43562	3.58288	3.69382	6.61182	5.00719	3.80403	1.0464	0.990122	1.07196	0.955873	0.939856	0.955067	1.01427	1.01632	1.02933	1.03616	0.950265	1.01998
670399328	PREDICTED: filament-like plant protein 3 isoform X2 [Zea mays]	110.208	29.05	2	24	24	28	16	16	16	16	16	16	16	16	16	6.38296	7.2666	5.12637	5.91428	5.48731	4.26725	8.79105	4.64336	7.36141	0.942186	0.941079	0.914623	0.97162	0.962981	0.979984	1.05746	1.06386	1.09229	0.932629	0.971528	1.0712
670440764	PREDICTED: LOW QUALITY PROTEIN: uncharacterized protein LOC103639692 [Zea mays]	110.176	13.29	1	4	24	29	2	2	2	2	2	2	2	2	2	15.1988	12.7075	3.70619	7.28138	10.2854	2.68419	10.2633	13.5129	4.47585	1.20631	1.10396	1.16564	1.09601	1.00128	1.05697	0.803336	0.839118	0.754701	1.15864	1.05142	0.799052
226498520	uncharacterized protein LOC100274263 [Zea mays]	110.163	50	1	10	10	24	14	14	14	14	14	14	14	14	14	6.26745	2.60296	7.0904	4.23988	9.71111	5.77936	6.04619	6.55629	9.55169	0.962546	0.875828	1.00537	0.911726	0.894385	0.895608	1.15219	1.14137	1.19915	0.947914	0.900573	1.16424
670392959	PREDICTED: uncharacterized protein LOC100274443 isoform X1 [Zea mays]	110.087	18.38	2	3	14	30	2	2	2	2	2	2	2	2	2	14.9646	1.12503	3.4202	3.83356	2.90933	1.50068	0.760048	2.6453	5.93953	1.1156	1.13415	0.912265	1.05514	1.00855	0.979494	1.0166	0.873035	0.95981	1.054	1.0144	0.949814
670446269	PREDICTED: dentin sialophosphoprotein-like [Zea mays]	110.081	28.49	1	13	21	29	11	11	11	11	11	11	11	11	11	10.5226	7.01457	11.0231	15.5321	11.1135	13.8984	5.41776	13.3971	8.04187	0.984537	1.01407	1.0185	1.14963	1.06368	1.07782	0.894958	0.950982	0.932353	1.0057	1.09704	0.926098
670387544	PREDICTED: nuclear export mediator factor NEMF [Zea mays]	110.08	16.79	1	21	21	31	24	24	24	24	24	24	24	24	24	5.42379	5.4121	6.88912	6.43402	6.47399	5.47091	5.90776	6.38162	11.0399	0.984322	0.956911	1.0014	1.07513	1.01792	1.04604	0.964583	0.989385	0.927065	0.980876	1.04636	0.960344
226508888	uncharacterized protein LOC100274416 [Zea mays]	110.071	36.6	1	4	15	29	3	3	3	3	3	3	3	3	3	0.88225	2.6178	2.52173	4.97731	0.129217	0.304507	5.24069	2.7215	3.52861	1.14207	0.953234	1.05764	1.07656	1.03024	1.03722	0.929817	0.860895	0.848278	1.05098	1.04801	0.879663
670393437	PREDICTED: uncharacterized protein LOC100279765 isoform X1 [Zea mays]	110.057	35.27	2	8	16	27	6	6	6	6	6	6	6	6	6	5.77614	3.04758	8.5485	8.17273	7.00067	4.25125	5.77375	1.39765	3.98796	0.941788	0.93785	0.963155	0.883867	1.00877	0.948775	1.065	1.11699	1.13504	0.947598	0.947136	1.10568
670358987	PREDICTED: uncharacterized protein LOC100273922 isoform X1 [Zea mays]	110.044	25.54	3	13	17	26	12	12	12	12	12	12	12	12	12	7.30299	10.4445	6.67408	6.10861	5.69403	14.5987	5.83503	4.98114	9.46099	1.00311	0.980262	1.02749	1.05652	0.948761	0.989865	1.00315	1.02245	1.07207	1.00362	0.998381	1.03256
673921449	proteasome subunit alpha type-2-like [Zea mays]	109.961	42.55	7	1	11	31	1	1	1	1	1	1	1	1	1										0.90349	1.06832	1.09439	0.811279	0.859483	0.781202	1.1971	1.22774	1.13336	1.02207	0.817321	1.18606
670385283	PREDICTED: eukaryotic translation initiation factor 3 subunit L-like [Zea mays]	109.955	31.8	1	4	16	24	4	4	4	4	4	4	4	4	4	7.25048	6.68331	2.34891	10.0916	3.20427	0.334594	3.57054	9.14478	1.69971	1.02557	0.862627	0.719679	0.865244	1.03336	1.00523	1.07427	1.19199	1.14929	0.869291	0.967943	1.13852
162463657	glycine-rich protein1 [Zea mays]	109.879	41.29	1	3	5	20	6	6	6	6	6	6	6	6	6	4.7481	3.89145	4.09868	4.26759	5.05988	4.3613	3.68476	3.41227	4.05046	1.07133	0.932512	0.934196	0.975584	0.987933	0.953244	1.07046	1.04971	1.03259	0.979347	0.972253	1.05092
670378741	PREDICTED: microtubule-associated protein futsch-like isoform X1 [Zea mays]	109.876	14.2	3	20	21	27	17	17	17	17	17	17	17	17	17	6.36506	12.0386	7.85304	7.1736	4.48256	2.17051	9.75729	8.96103	13.4904	1.05916	1.08055	1.04669	1.15163	0.986233	1.03894	0.958043	0.877377	0.882245	1.06213	1.05893	0.905889
226531320	hypothetical protein [Zea mays]	109.742	37.17	3	8	8	25	18	18	18	18	18	18	18	18	18	11.5099	11.6267	8.74828	5.31493	6.86612	5.91545	6.06815	6.20351	12.3922	0.956475	0.965937	1.00327	0.980504	0.985967	1.00327	1.03884	1.01178	1.02915	0.975227	0.989914	1.02659
670436656	PREDICTED: uncharacterized protein LOC100502340 isoform X1 [Zea mays]	109.737	19.27	2	9	21	27	9	9	9	9	9	9	9	9	9	4.22128	7.82974	2.26823	17.2305	8.87558	14.3302	9.23096	8.82267	20.5735	1.0035	1.00273	1.0887	1.15266	1.09851	1.11724	0.837861	0.867894	0.850365	1.03164	1.1228	0.85204
226505762	uncharacterized protein LOC100279770 [Zea mays]	109.701	26.23	3	6	20	26	4	4	4	4	4	4	4	4	4	8.62809	1.9739	3.69033	10.0863	3.93254	9.30017	10.3034	4.80086	0.987756	1.02194	1.00566	1.0374	1.06319	0.95991	1.00748	0.904728	1.01166	1.00161	1.02167	1.01019	0.972666
670412754	PREDICTED: hypothetical protein isoform X1 [Zea mays]	109.639	46.45	2	6	14	24	7	7	7	7	7	7	7	7	7	10.5644	5.74604	9.41385	4.47782	15.3104	2.38648	3.79808	8.66858	3.42893	1.09342	0.981754	0.884314	0.892578	1.04599	1.05225	1.03174	0.991883	1.03424	0.986496	0.996939	1.01929
226499242	selT/selW/selH selenoprotein domain containing protein [Zea mays]	109.479	41.63	1	8	8	25	24	24	24	24	24	24	24	24	24	8.31346	8.76201	14.9556	6.50254	4.66046	6.67309	8.26966	7.79856	12.1379	0.874522	1.00002	0.893876	0.888862	0.967231	0.973075	1.0675	1.18534	1.14469	0.922807	0.943056	1.13251
670372416	PREDICTED: putative regulator of chromosome condensation (RCC1) family protein isoform X1 [Zea mays]	109.444	49.4	3	18	18	26	18	18	18	18	18	18	18	18	18	9.29706	10.7467	10.8148	7.11738	5.19316	4.40871	15.2015	16.2829	19.1969	1.17337	1.16276	1.11275	1.1034	1.0543	1.05836	0.772525	0.783983	0.761033	1.14962	1.07202	0.772514
670402627	PREDICTED: uncharacterized protein LOC100193839 isoform X1 [Zea mays]	109.442	35.38	3	5	21	36	6	6	6	6	6	6	6	6	6	4.55445	9.58691	5.18424	5.77982	1.61588	2.88631	5.75905	5.15365	6.3925	1.01017	1.09059	0.890072	0.942868	1.10179	1.05058	0.926162	0.992514	0.960154	0.996946	1.03174	0.95961
162459667	annexin p33 [Zea mays]	109.276	54.14	1	13	15	31	18	18	18	18	18	18	18	18	18	9.64506	9.03117	5.65193	10.7911	5.17464	7.33827	3.23307	6.68205	5.52284	1.0091	0.808114	0.757702	0.804285	1.20396	1.17123	0.9684	1.05503	1.04241	0.858305	1.05982	1.02195
308044480	uncharacterized protein LOC100502478 [Zea mays]	109.244	37.78	2	15	15	26	22	22	22	22	22	22	22	22	22	10.8339	7.08013	8.24092	4.02385	6.711	3.2521	11.6274	17.235	16.5277	1.25821	1.16362	1.09127	1.09091	1.02102	1.03093	0.824468	0.789439	0.795267	1.17104	1.04762	0.803058
950425862	uncharacterized protein LOC100272335 [Zea mays]	109.223	48.61	4	3	11	25	4	4	4	4	4	4	4	4	4	3.82113	16.3903	6.70189	4.28178	1.32249	4.94387	0.33301	9.63613	4.02849	0.954143	0.812158	0.743219	0.76433	1.20468	1.0569	1.04272	1.21571	1.16346	0.836507	1.00864	1.14063
226495567	uncharacterized protein LOC100272563 [Zea mays]	109.222	40.75	1	13	13	28	22	22	22	22	22	22	22	22	22	5.49278	3.80546	5.04461	5.42864	5.32545	2.97585	4.16644	8.00529	7.96119	1.01739	0.984052	1.01954	1.00192	0.991087	1.02684	0.970751	1.00931	1.01671	1.00699	1.00662	0.998922
670415963	PREDICTED: twinkle homolog protein, chloroplastic/mitochondrial-like [Zea mays]	109.213	28.34	1	22	22	28	17	17	17	17	17	17	17	17	17	5.773	9.36898	5.06935	5.93121	3.31514	4.00349	3.30491	10.1525	10.3175	0.889927	0.98102	0.974704	1.0057	0.996951	0.966579	1.03576	1.08479	1.04581	0.94855	0.989744	1.05545
670383041	PREDICTED: uncharacterized protein LOC100217216 isoform X1 [Zea mays]	109.18	18.78	2	21	21	32	31	31	31	31	31	31	31	31	31	8.07562	6.25271	6.38869	6.48544	4.05502	5.63768	5.19491	5.54146	6.67289	1.07919	1.0042	1.1211	1.04413	0.980011	1.01111	0.945998	0.907358	0.932427	1.06816	1.01175	0.928595
670437938	PREDICTED: tRNA(adenine(34)) deaminase, chloroplastic isoform X1 [Zea mays]	109.161	18.79	2	28	28	33	29	29	29	29	29	29	29	29	29	6.83132	8.24604	6.79541	7.76621	10.2697	7.63534	14.4832	10.1162	7.97751	1.01532	1.02924	1.11033	0.968416	0.936161	0.933232	0.999988	0.989973	1.03531	1.05163	0.945936	1.00842
670436670	PREDICTED: uncharacterized protein LOC100502409 isoform X5 [Zea mays]	109.124	9.97	7	12	25	32	13	13	13	13	13	13	13	13	13	7.94257	5.71621	1.38763	6.30067	5.60366	8.56503	8.58325	10.1888	15.7217	0.989794	0.974678	1.02316	0.974377	0.910412	0.908805	1.14447	1.10672	1.14244	0.995877	0.931198	1.13121
620597315	LOC100285268 [Zea mays]	109.104	40.13	5	2	7	36	3	3	3	3	3	3	3	3	3	4.90634	6.77561	1.79644	9.26232	1.53626	1.93742	8.74477	7.62185	4.80271	0.907334	1.02508	0.963571	1.04477	1.04036	0.982667	0.986016	0.989651	0.996306	0.965327	1.0226	0.990658
[truncated: 8,296 more rows]
